# Supplementary material for: The German version of the Quality of Marriage Index: Psychometric properties in a representative sample and population-based norms
Source: PLoS One. 2019 Feb 28;14(2):e0212758. doi: 10.1371/journal.pone.0212758 (PMC6394941; doi:10.1371/journal.pone.0212758)
Supplement: S1 Dataset — (XLSX) [file pone.0212758.s001.xlsx]

## Sheet: Data Set Zimmermann Plos One
lfd	subsample	Sex	Age	Age_groups	Education	Employment_status	Household_income	Rel_status	in_partnership	Nationality	QMI_1	QMI_2	QMI_3	QMI_4	QMI_5	QMI_6	QMI_total
2685	2	1	52	2	1	0	3	1	-2	1	3	1	1	1	1	1	8
1103	2	1	49	2	1	0	3	3	1	1	2	1	1	1	2	2	9
1372	1	1	44	2	2	0	#NULL!	2	2	1	4	1	2	1	1	1	10
1617	2	1	48	2	1	0	2	1	-2	1	2	3	2	2	2	2	13
2573	2	1	35	2	1	1	1	1	-2	1	4	2	2	2	2	2	14
2420	1	1	59	2	2	#NULL!	3	3	1	1	3	2	3	3	2	3	16
2895	2	1	58	2	2	1	2	1	-2	2	3	3	3	2	2	3	16
2557	1	1	19	1	1	0	3	3	2	1	4	2	4	2	2	3	17
1509	2	1	54	2	1	0	3	1	-2	1	4	3	3	3	3	3	19
2075	1	1	41	2	1	0	2	3	1	1	5	3	4	2	1	4	19
1379	1	1	47	2	1	0	3	3	1	1	4	4	2	3	2	5	20
1863	2	1	31	2	1	0	2	3	2	1	3	2	4	4	4	4	21
5467	1	1	51	2	2	0	3	4	1	1	4	4	3	3	3	4	21
2828	1	1	30	1	2	0	3	3	1	1	4	3	4	4	3	4	22
1360	2	1	60	2	1	0	3	4	1	1	5	4	3	4	3	4	23
2063	2	1	58	2	1	0	3	1	-2	1	6	4	5	3	4	1	23
5036	2	1	43	2	1	0	3	1	-2	1	4	6	4	3	2	4	23
2086	1	1	48	2	2	0	2	3	1	1	4	4	4	4	4	4	24
2473	2	1	32	2	1	1	2	1	-2	1	5	3	4	4	3	5	24
1425	2	1	34	2	1	0	3	3	1	1	4	3	4	4	4	6	25
1565	1	1	19	1	1	0	3	3	2	1	5	3	3	5	4	5	25
1217	2	1	58	2	1	0	2	1	-2	1	4	4	4	4	5	5	26
2686	1	1	25	1	1	0	1	3	1	1	4	4	4	4	4	6	26
1196	1	1	66	3	2	0	2	4	2	1	6	4	3	4	2	8	27
1956	1	1	75	3	1	0	2	1	-2	1	5	5	4	4	5	4	27
1420	2	1	48	2	1	1	2	1	-2	1	5	4	4	5	3	7	28
1639	2	1	36	2	1	1	2	3	1	1	4	4	5	5	3	7	28
2441	1	1	27	1	1	0	2	1	-2	1	5	5	5	4	4	5	28
5406	1	1	47	2	2	0	3	1	-2	1	5	3	4	5	4	7	28
2083	2	1	38	2	2	0	2	3	1	1	5	5	4	6	3	6	29
2084	1	1	42	2	1	0	2	1	-2	2	5	7	5	6	5	1	29
2128	1	1	65	3	1	0	2	1	-2	1	5	5	5	5	5	4	29
2199	1	1	55	2	2	0	2	3	1	1	5	5	5	4	4	6	29
2735	1	1	32	2	2	0	1	3	2	1	5	5	4	5	4	6	29
5012	2	1	35	2	1	1	1	4	1	1	5	5	4	4	5	6	29
5117	1	1	59	2	1	0	2	4	1	1	4	5	5	5	5	5	29
5153	2	1	39	2	1	1	2	4	1	1	5	4	4	5	4	7	29
5281	2	1	37	2	1	0	3	1	-2	1	6	5	5	5	5	3	29
1048	1	1	72	3	1	0	2	1	-2	1	5	5	5	5	5	-1	30
1194	1	1	51	2	1	0	3	1	-2	1	5	6	6	4	2	7	30
1768	2	1	62	3	1	0	3	1	-2	1	5	5	5	4	4	7	30
1773	1	1	20	1	1	0	3	3	2	1	5	4	4	6	4	7	30
2022	2	1	50	2	1	0	3	-1	1	1	5	5	4	5	5	6	30
2866	1	1	74	3	1	0	2	1	-2	1	5	5	4	5	5	6	30
5322	2	1	56	2	1	0	3	1	-2	1	5	5	5	5	5	-1	30
1247	1	1	70	3	1	0	2	1	-2	1	5	5	5	5	5	6	31
1411	1	1	46	2	1	0	2	1	-2	2	5	5	5	5	5	6	31
1530	2	1	18	1	1	0	2	3	1	1	5	4	5	5	5	7	31
1998	2	1	78	3	1	0	3	1	-2	1	5	4	5	5	4	8	31
2242	1	1	55	2	1	0	2	1	-2	1	5	5	5	5	5	6	31
2618	2	1	48	2	1	0	3	1	-2	1	5	4	5	5	5	7	31
2819	2	1	63	3	1	0	3	1	-2	1	5	5	5	5	5	6	31
5151	1	1	32	2	1	0	3	3	1	1	5	4	5	5	5	7	31
5367	2	1	37	2	2	0	3	3	1	1	6	6	5	6	5	3	31
1236	2	1	51	2	1	0	2	1	-2	2	5	5	5	5	5	7	32
1373	2	1	56	2	1	0	2	3	2	1	5	5	5	5	5	7	32
1446	2	1	53	2	1	0	3	1	-2	1	5	5	5	5	5	7	32
1861	1	1	29	1	1	0	2	1	-2	2	5	5	5	5	5	7	32
1889	1	1	59	2	1	0	3	1	-2	1	6	6	6	6	6	2	32
1951	2	1	56	2	1	0	2	3	1	1	6	3	5	5	5	8	32
2032	2	1	39	2	1	0	3	1	-2	1	5	5	5	5	5	7	32
2034	1	1	64	3	1	0	2	1	-2	1	5	5	5	5	5	7	32
2249	1	1	54	2	2	0	2	1	-2	1	5	5	5	5	6	6	32
2536	1	1	39	2	1	0	3	1	-2	2	5	5	5	5	5	7	32
2650	1	1	35	2	1	0	3	1	-2	1	6	6	5	6	6	3	32
5316	2	1	58	2	1	1	2	1	-2	1	5	4	5	5	5	8	32
5404	2	1	56	2	1	0	3	1	-2	1	5	5	5	5	5	7	32
2501	1	1	19	1	1	0	2	3	2	1	6	5	5	6	5	-1	32.4
5194	2	1	63	3	1	0	3	1	-2	1	6	6	5	5	5	-1	32.4
5321	1	1	67	3	1	0	2	1	-2	1	5	6	6	5	5	-1	32.4
1027	2	1	52	2	1	0	3	1	-2	1	5	5	5	5	6	7	33
1142	2	1	40	2	1	0	3	1	-2	1	4	7	7	5	4	6	33
1457	1	1	48	2	1	0	3	4	1	1	5	5	5	5	6	7	33
1529	1	1	49	2	1	0	3	1	-2	1	5	5	5	5	5	8	33
1841	1	1	47	2	1	0	2	3	2	1	6	6	4	6	3	8	33
1964	1	1	85	3	1	0	2	1	-2	1	6	6	6	6	6	3	33
2024	1	1	61	3	1	0	2	1	-2	1	6	5	5	6	5	6	33
2030	2	1	46	2	1	0	2	3	1	1	6	5	5	6	5	6	33
2091	1	1	53	2	1	0	3	3	1	1	5	5	5	5	6	7	33
2344	1	1	70	3	1	0	3	1	-2	1	5	6	5	5	5	7	33
2456	1	1	52	2	1	#NULL!	3	1	-2	2	5	6	6	5	5	6	33
2903	2	1	42	2	2	0	#NULL!	4	2	1	6	5	5	6	5	6	33
2990	1	1	38	2	2	0	3	1	-2	1	5	5	6	5	4	8	33
5008	2	1	67	3	2	0	1	3	2	1	5	6	6	5	4	7	33
5120	1	1	67	3	1	0	2	1	-2	1	5	5	5	5	5	8	33
5131	1	1	58	2	1	0	2	1	-2	1	6	6	6	6	6	3	33
5199	1	1	51	2	1	0	2	1	-2	1	6	6	6	7	6	2	33
5329	1	1	53	2	2	0	3	1	-2	1	6	7	6	6	6	2	33
5387	1	1	40	2	1	0	3	3	1	1	6	6	5	6	4	6	33
5407	2	1	56	2	2	0	3	1	-2	1	5	5	5	5	6	7	33
5464	1	1	29	1	1	0	2	3	2	1	6	5	5	5	4	8	33
2656	1	1	42	2	1	0	3	3	1	1	6	6	5	5	6	-1	33.6
2739	2	1	74	3	1	0	2	1	-2	1	5	5	6	6	6	-1	33.6
1043	1	1	54	2	2	0	3	1	-2	1	6	5	5	6	5	7	34
1071	2	1	37	2	1	0	3	1	-2	1	5	5	6	6	5	7	34
1306	2	1	34	2	1	0	3	1	-2	1	5	6	5	5	5	8	34
1318	1	1	33	2	1	0	2	1	-2	1	6	5	6	5	6	6	34
1377	2	1	17	1	1	0	3	3	2	1	6	5	4	6	5	8	34
1382	2	1	48	2	2	0	3	1	-2	1	5	6	5	5	5	8	34
1410	1	1	29	1	1	0	2	1	-2	2	5	6	5	5	6	7	34
1512	1	1	32	2	1	0	2	3	1	1	5	6	6	5	5	7	34
1558	1	1	70	3	1	0	2	1	-2	1	6	6	5	5	5	7	34
1669	1	1	51	2	1	0	3	1	-2	1	5	6	5	5	6	7	34
2023	1	1	60	2	1	0	3	1	-2	1	6	5	5	6	5	7	34
2039	2	1	45	2	2	0	3	1	-2	1	6	5	5	5	5	8	34
2251	2	1	61	3	1	0	2	1	-2	1	6	6	6	5	5	6	34
2258	2	1	58	2	2	0	3	3	1	1	6	5	5	5	6	7	34
2540	2	1	59	2	1	0	2	1	-2	1	6	6	5	5	5	7	34
2850	1	1	54	2	1	0	3	1	-2	1	5	5	6	5	6	7	34
2918	1	1	40	2	2	0	2	1	-2	1	5	6	5	5	5	8	34
2923	1	1	19	1	1	0	2	3	2	1	5	5	6	5	6	7	34
5257	2	1	41	2	1	0	2	2	1	1	6	5	5	6	5	7	34
5270	2	1	39	2	1	0	2	1	-2	1	5	6	5	5	5	8	34
5361	1	1	30	1	1	0	3	3	1	1	5	5	5	6	5	8	34
2604	2	1	66	3	1	0	2	1	-2	1	5	6	6	6	6	-1	34.8
5318	2	1	61	3	1	0	2	1	-2	1	5	6	6	6	6	-1	34.8
1237	1	1	43	2	1	0	2	1	-2	2	6	6	6	4	5	8	35
1521	2	1	50	2	1	0	2	1	-2	1	5	6	6	5	6	7	35
1770	1	1	38	2	1	0	2	1	-2	1	5	6	6	5	5	8	35
1955	1	1	66	3	1	0	2	1	-2	1	6	6	6	5	5	7	35
2532	1	1	31	2	1	0	3	1	-2	1	6	6	5	6	5	7	35
2793	1	1	63	3	2	0	2	4	2	1	5	6	5	6	5	8	35
2818	2	1	22	1	2	0	3	1	-2	1	6	5	5	5	6	8	35
2827	1	1	45	2	2	0	3	4	1	1	6	5	5	6	5	8	35
3008	1	1	55	2	1	0	2	4	2	1	6	7	7	6	1	8	35
5491	2	1	56	2	1	0	3	4	1	1	6	6	6	5	5	7	35
1078	1	1	56	2	1	0	2	1	-2	1	5	6	6	5	6	8	36
1135	2	1	48	2	1	0	3	4	1	1	7	7	7	7	7	1	36
1220	2	1	53	2	2	0	3	1	-2	1	5	6	6	5	6	8	36
1249	2	1	62	3	1	0	3	1	-2	1	6	6	5	6	5	8	36
1288	2	1	62	3	1	0	2	1	-2	1	7	7	7	7	7	1	36
1337	1	1	59	2	1	0	1	4	1	1	6	6	6	5	6	7	36
1416	2	1	59	2	1	1	2	1	-2	1	5	6	6	5	5	9	36
1499	2	1	48	2	2	0	3	1	-2	1	6	6	6	6	6	-1	36
1527	1	1	40	2	1	0	3	4	1	1	6	6	6	6	6	-1	36
1930	1	1	57	2	1	0	3	1	-2	1	5	6	6	5	6	8	36
1947	2	1	59	2	1	0	3	3	1	1	6	7	6	3	6	8	36
2025	2	1	76	3	1	0	2	1	-2	1	7	6	6	5	6	6	36
2169	2	1	75	3	1	0	1	1	-2	1	6	6	5	6	5	8	36
2256	2	1	48	2	2	0	3	1	-2	1	6	6	6	5	6	7	36
2284	2	1	54	2	2	0	3	1	-2	1	6	5	6	5	6	8	36
2289	2	1	75	3	1	0	2	4	1	1	5	6	6	7	5	7	36
2349	1	1	81	3	1	0	2	1	-2	1	5	6	-1	6	5	8	36
2549	2	1	57	2	1	0	3	1	-2	1	5	6	6	5	6	8	36
2664	1	1	42	2	2	0	3	3	1	1	6	6	5	6	5	8	36
2722	1	1	72	3	1	0	#NULL!	3	2	1	6	6	6	6	6	6	36
2746	1	1	44	2	2	0	3	1	-2	2	6	6	6	5	5	8	36
2882	2	1	39	2	1	0	2	1	-2	1	6	5	5	6	6	8	36
2931	2	1	34	2	1	0	3	3	1	1	6	5	5	6	6	8	36
5290	1	1	78	3	2	0	3	1	-2	1	7	7	7	7	7	1	36
5319	2	1	38	2	2	0	3	1	-2	1	6	6	6	5	6	7	36
5446	1	1	41	2	1	1	1	3	1	2	6	5	5	6	6	8	36
5487	2	1	26	1	1	0	3	3	1	1	7	7	7	7	7	1	36
1039	2	1	51	2	1	0	2	4	1	1	6	6	6	6	5	8	37
1040	2	1	49	2	1	0	3	1	-2	1	6	6	6	6	5	8	37
1081	1	1	80	3	1	0	2	1	-2	1	6	6	6	6	6	7	37
1131	1	1	46	2	1	0	3	3	1	1	6	6	6	6	5	8	37
1184	2	1	50	2	1	0	2	1	-2	1	6	6	6	6	5	8	37
1305	2	1	56	2	2	0	3	1	-2	1	5	7	6	5	6	8	37
1449	1	1	55	2	1	0	3	3	1	1	5	6	6	6	6	8	37
1451	2	1	63	3	1	0	3	4	1	1	6	6	6	5	6	8	37
1693	1	1	70	3	2	0	3	1	-2	1	6	6	5	6	6	8	37
1755	1	1	53	2	1	0	3	1	-2	1	7	7	7	7	7	2	37
1806	1	1	53	2	1	0	2	1	-2	1	6	6	6	6	5	8	37
1929	2	1	38	2	1	0	3	1	-2	1	6	6	6	6	5	8	37
2068	2	1	69	3	1	0	3	1	-2	1	6	6	5	5	5	10	37
2099	2	1	57	2	1	0	2	4	1	1	6	6	6	6	6	7	37
2108	2	1	67	3	1	0	2	1	-2	1	7	7	7	7	7	2	37
2136	2	1	34	2	2	0	#NULL!	1	-2	1	6	6	6	6	6	7	37
2267	1	1	26	1	2	0	2	1	-2	1	6	6	6	6	6	7	37
2348	1	1	65	3	1	0	2	1	-2	1	6	7	6	5	5	8	37
2455	2	1	44	2	1	0	2	1	-2	2	6	6	6	6	6	7	37
2534	2	1	53	2	1	0	2	1	-2	1	6	6	6	5	6	8	37
2649	1	1	40	2	1	0	3	1	-2	1	6	6	5	6	6	8	37
2849	2	1	40	2	2	0	3	1	-2	1	6	7	7	5	6	6	37
2921	2	1	22	1	1	0	1	3	2	1	5	6	5	6	5	10	37
5371	2	1	63	3	1	0	2	5	1	1	5	7	7	5	7	6	37
5421	1	1	45	2	1	0	3	4	1	1	6	6	5	6	6	8	37
5501	1	1	70	3	1	0	3	4	-1	1	6	6	6	6	6	7	37
1001	2	1	52	2	1	0	2	3	1	1	6	6	6	6	7	7	38
1020	2	1	74	3	1	0	2	1	-2	1	6	6	6	6	6	8	38
1047	2	1	60	2	2	0	3	1	-2	1	6	6	6	6	6	8	38
1130	2	1	53	2	1	1	2	1	-2	1	6	6	6	6	6	8	38
1212	2	1	54	2	1	0	3	1	-2	1	6	6	6	6	6	8	38
1215	1	1	40	2	2	0	3	1	-2	1	6	6	5	6	7	8	38
1218	1	1	47	2	1	0	2	1	-2	1	6	5	6	6	6	9	38
1338	2	1	45	2	1	0	2	1	-2	1	6	6	6	6	6	8	38
1524	2	1	69	3	1	0	2	5	1	1	6	6	6	6	6	8	38
1533	2	1	75	3	1	0	2	4	1	1	6	6	6	6	6	8	38
1588	1	1	22	1	2	0	#NULL!	3	2	1	6	6	6	6	6	8	38
1591	1	1	32	2	1	0	2	1	-2	1	6	6	6	6	6	8	38
1599	2	1	32	2	2	0	3	1	-2	1	5	6	6	6	7	8	38
1608	2	1	27	1	2	0	1	3	2	1	7	7	5	6	6	7	38
1718	1	1	55	2	1	0	3	1	-2	1	6	4	7	7	6	8	38
1753	2	1	66	3	2	0	3	1	-2	1	6	6	6	6	6	8	38
1777	2	1	61	3	1	0	3	1	-2	2	6	6	5	6	6	9	38
1852	1	1	51	2	1	0	2	1	-2	1	6	6	6	6	6	8	38
1884	2	1	27	1	1	0	2	1	-2	1	6	6	6	6	5	9	38
1926	2	1	55	2	1	0	3	1	-2	1	6	6	6	6	5	9	38
2004	1	1	74	3	1	0	2	1	-2	1	6	6	6	6	6	8	38
2038	1	1	30	1	2	0	3	1	-2	1	6	6	6	6	6	8	38
2072	2	1	73	3	1	0	3	1	-2	1	6	7	6	7	7	5	38
2213	2	1	32	2	1	1	1	3	1	1	6	5	6	7	6	8	38
2244	1	1	27	1	1	0	2	1	-2	1	6	6	6	6	6	8	38
2263	1	1	68	3	1	0	3	1	-2	1	6	6	6	6	6	8	38
2325	2	1	55	2	1	0	2	2	2	2	6	6	7	6	6	7	38
2363	2	1	60	2	2	0	3	4	2	1	6	6	6	7	5	8	38
2364	2	1	67	3	1	0	#NULL!	1	-2	1	6	6	6	5	6	9	38
2367	1	1	56	2	1	0	3	1	-2	1	6	6	6	6	6	8	38
2386	2	1	37	2	1	0	3	1	-2	1	6	6	6	6	6	8	38
2409	2	1	41	2	1	0	3	4	1	1	6	6	6	6	6	8	38
2413	1	1	80	3	1	0	1	1	-2	1	6	6	6	6	6	8	38
2465	2	1	27	1	1	0	2	3	1	1	7	6	6	6	6	7	38
2508	1	1	45	2	1	1	1	1	-2	1	6	6	6	6	5	9	38
2594	2	1	59	2	1	0	3	4	1	1	6	6	6	6	6	8	38
2611	2	1	48	2	1	0	3	1	-2	1	6	6	6	6	6	8	38
2617	1	1	48	2	1	1	1	4	1	1	6	6	6	6	6	8	38
2669	2	1	31	2	2	0	3	1	-2	1	6	6	6	6	5	9	38
2741	2	1	71	3	2	0	2	1	-2	1	6	6	6	6	5	9	38
2757	2	1	57	2	1	0	2	1	-2	1	6	6	6	6	6	8	38
2976	2	1	49	2	1	0	3	1	-2	1	6	6	6	6	6	8	38
5017	1	1	81	3	2	0	2	1	-2	1	7	7	7	5	4	8	38
5047	1	1	52	2	1	0	3	1	-2	1	6	6	6	6	6	8	38
5105	2	1	37	2	1	0	3	1	-2	1	6	6	6	6	6	8	38
5107	2	1	31	2	1	0	3	1	-2	1	6	6	6	6	6	8	38
5108	1	1	38	2	1	0	3	1	-2	1	6	6	6	6	6	8	38
5127	1	1	60	2	1	0	2	1	-2	1	6	6	6	6	6	8	38
5166	2	1	75	3	2	0	2	5	1	1	6	6	6	6	6	8	38
5238	2	1	56	2	1	1	2	1	-2	1	6	6	6	6	6	8	38
5262	2	1	45	2	1	0	3	1	-2	1	6	6	6	6	6	8	38
5264	2	1	26	1	1	0	3	3	1	1	6	6	6	6	6	8	38
5266	2	1	51	2	1	0	3	1	-2	1	6	6	6	6	6	8	38
5275	1	1	44	2	1	0	2	4	1	1	6	6	6	6	6	8	38
5293	1	1	68	3	1	0	2	1	-2	1	7	7	7	1	7	9	38
5427	2	1	45	2	1	0	2	1	-2	1	6	6	6	6	6	8	38
5122	1	1	52	2	1	0	2	1	-2	1	3	7	6	7	-1	9	38.4
1017	2	1	57	2	1	0	2	1	-2	1	6	6	7	6	6	8	39
1036	2	1	59	2	1	0	3	1	-2	1	6	7	7	6	5	8	39
1063	2	1	30	1	2	0	2	3	1	1	6	6	6	6	7	8	39
1144	2	1	33	2	1	0	2	1	-2	1	6	7	7	6	6	7	39
1335	2	1	67	3	1	0	2	1	-2	1	6	7	6	6	6	8	39
1344	2	1	32	2	1	0	2	1	-2	1	6	6	6	6	6	9	39
1387	2	1	54	2	1	0	2	4	2	1	6	7	6	6	6	8	39
1409	1	1	77	3	2	0	1	1	-2	2	6	6	6	6	6	9	39
1413	2	1	60	2	2	1	2	1	-2	2	6	6	6	6	6	9	39
1431	1	1	35	2	1	0	3	1	-2	1	6	6	6	6	6	9	39
1454	1	1	49	2	1	0	3	1	-2	2	6	6	6	6	6	9	39
1470	1	1	60	2	1	0	2	1	-2	1	5	6	6	6	7	9	39
1540	2	1	75	3	1	0	3	1	-2	1	6	6	6	6	6	9	39
1541	2	1	72	3	1	0	2	1	-2	1	6	6	6	6	6	9	39
1542	1	1	58	2	1	0	3	3	1	1	6	6	6	6	7	8	39
1580	1	1	53	2	1	0	3	1	-2	1	6	6	6	6	6	9	39
1595	2	1	23	1	2	0	3	3	1	1	6	5	6	7	7	8	39
1728	1	1	72	3	1	0	2	1	-2	1	6	6	6	6	6	9	39
1896	1	1	65	3	1	0	2	1	-2	1	6	6	6	6	6	9	39
1999	1	1	75	3	1	0	3	1	-2	1	6	6	6	6	6	9	39
2002	1	1	59	2	2	0	3	1	-2	1	6	6	6	6	6	9	39
2013	2	1	63	3	1	0	1	4	1	1	6	6	6	6	6	9	39
2129	1	1	78	3	1	0	2	1	-2	1	6	6	6	6	6	9	39
2152	1	1	74	3	1	0	3	5	2	1	6	6	6	6	6	9	39
2158	2	1	67	3	1	0	2	1	-2	1	6	6	6	6	6	9	39
2191	2	1	55	2	1	0	3	4	1	1	6	6	6	6	6	9	39
2285	1	1	45	2	1	0	3	1	-2	1	5	7	6	6	6	9	39
2292	2	1	68	3	1	0	2	4	2	1	6	6	6	6	6	9	39
2302	2	1	52	2	1	0	3	1	-2	1	6	5	6	7	6	9	39
2504	1	1	38	2	1	0	3	1	-2	1	6	6	6	6	6	9	39
2542	2	1	58	2	1	0	3	1	-2	1	7	6	6	6	6	8	39
2578	2	1	64	3	1	0	3	1	-2	1	6	6	6	6	6	9	39
2588	2	1	31	2	1	0	3	3	1	1	6	7	6	7	6	7	39
2615	2	1	48	2	1	0	2	1	-2	1	6	6	6	6	6	9	39
2634	2	1	31	2	1	0	3	3	1	1	6	6	6	6	6	9	39
2697	1	1	35	2	1	0	3	1	-2	1	6	6	6	6	6	9	39
2711	1	1	42	2	2	0	3	3	1	1	6	6	7	6	6	8	39
2733	2	1	25	1	1	0	3	3	1	1	6	6	6	7	6	8	39
2775	1	1	40	2	1	0	3	1	-2	1	6	6	6	6	6	9	39
2777	2	1	37	2	1	0	3	1	-2	1	6	6	6	6	7	8	39
2789	1	1	63	3	1	0	3	1	-2	1	6	6	6	6	6	9	39
2889	1	1	40	2	2	0	3	1	-2	1	6	6	6	6	6	9	39
2906	1	1	35	2	2	0	3	1	-2	1	6	6	6	6	6	9	39
2911	2	1	45	2	1	1	1	3	2	1	6	6	6	6	6	9	39
2961	2	1	29	1	1	0	3	3	1	1	6	6	6	6	6	9	39
2995	2	1	49	2	1	0	3	1	-2	1	6	6	6	6	6	9	39
5029	2	1	55	2	1	0	3	1	-2	1	6	6	6	6	6	9	39
5057	2	1	78	3	1	0	2	1	-2	1	6	6	6	6	6	9	39
5095	2	1	56	2	1	0	2	1	-2	1	6	6	6	6	6	9	39
5098	1	1	74	3	1	0	2	1	-2	1	7	6	6	6	6	8	39
5102	2	1	35	2	1	0	3	1	-2	1	7	6	6	6	6	8	39
5128	2	1	73	3	1	0	2	1	-2	1	6	6	6	6	5	10	39
5156	2	1	59	2	1	0	2	1	-2	1	6	6	6	6	6	9	39
5157	2	1	72	3	1	0	3	1	-2	1	6	7	6	6	6	8	39
5164	1	1	59	2	1	0	3	1	-2	1	6	6	6	6	6	9	39
5176	1	1	43	2	1	0	3	3	1	1	6	6	6	6	6	9	39
5210	2	1	72	3	1	0	2	1	-2	1	6	6	6	6	6	9	39
5235	2	1	62	3	1	#NULL!	2	1	-2	1	6	6	6	6	6	9	39
5302	1	1	25	1	1	0	2	3	1	1	6	6	6	6	6	9	39
5348	2	1	60	2	1	0	2	1	-2	1	6	6	6	6	6	9	39
5350	1	1	40	2	1	0	3	1	-2	1	6	6	6	6	6	9	39
1128	1	1	53	2	1	1	2	1	-2	1	6	6	6	7	6	9	40
1239	2	1	76	3	1	0	2	1	-2	1	6	6	7	6	6	9	40
1480	1	1	21	1	1	0	3	3	1	1	6	6	7	7	6	8	40
1653	2	1	47	2	2	0	3	1	-2	1	6	6	6	7	7	8	40
1890	1	1	40	2	1	0	3	1	-2	1	6	6	6	7	6	9	40
1895	2	1	65	3	2	0	3	1	-2	1	6	6	7	6	6	9	40
1945	2	1	31	2	1	0	2	1	-2	2	6	6	6	6	7	9	40
1963	2	1	54	2	1	1	3	1	-2	1	6	6	7	6	6	9	40
2044	2	1	69	3	1	0	3	4	1	1	7	7	6	6	6	8	40
2102	2	1	36	2	1	0	2	1	-2	1	6	7	6	7	5	9	40
2115	2	1	31	2	1	0	2	1	-2	2	6	6	6	7	6	9	40
2333	2	1	31	2	1	0	2	3	1	1	6	6	7	6	6	9	40
2340	1	1	56	2	1	0	2	4	2	1	6	7	6	7	6	8	40
2354	2	1	69	3	1	0	3	1	-2	1	6	6	6	6	7	9	40
2449	1	1	31	2	1	0	2	3	1	1	6	6	7	7	6	8	40
2681	1	1	40	2	2	0	3	1	-2	1	6	6	6	7	6	9	40
2766	2	1	34	2	1	0	2	1	-2	1	6	6	6	7	6	9	40
2804	1	1	49	2	1	0	3	1	-2	1	6	6	6	6	6	10	40
2810	2	1	61	3	1	0	2	1	-2	1	6	7	7	6	6	8	40
2857	2	1	88	3	2	0	3	1	-2	1	6	7	6	6	6	9	40
2928	2	1	66	3	2	0	2	1	-2	1	6	6	6	6	6	10	40
2941	2	1	49	2	1	0	3	1	-2	1	6	6	7	7	4	10	40
3038	1	1	70	3	2	0	3	1	-2	1	7	7	6	6	6	8	40
5154	1	1	48	2	1	0	3	1	-2	1	6	6	7	6	6	9	40
5155	1	1	63	3	1	0	3	1	-2	1	6	7	6	6	7	8	40
5201	2	1	62	3	1	1	2	1	-2	1	6	6	6	7	6	9	40
5243	2	1	56	2	1	0	2	1	-2	1	6	6	6	7	6	9	40
5394	2	1	35	2	1	0	#NULL!	1	-2	1	6	6	7	7	6	8	40
5425	2	1	56	2	1	0	2	1	-2	1	6	7	6	6	7	8	40
5433	1	1	57	2	1	0	2	1	-2	1	6	7	7	6	6	8	40
5435	2	1	66	3	1	0	2	1	-2	1	6	7	7	6	6	8	40
5452	2	1	47	2	2	0	3	1	-2	1	6	7	7	6	6	8	40
5483	1	1	61	3	1	1	1	1	-2	1	6	7	6	6	6	9	40
1838	2	1	56	2	2	0	3	1	-2	1	6	7	-1	6	6	9	40.8
1152	2	1	53	2	1	0	3	1	-2	1	6	7	6	7	7	8	41
1155	2	1	64	3	1	0	2	1	-2	1	6	7	7	6	6	9	41
1156	2	1	48	2	1	0	2	1	-2	2	6	7	7	6	6	9	41
1206	1	1	33	2	1	0	2	1	-2	1	6	6	7	7	6	9	41
1261	1	1	53	2	1	#NULL!	3	1	-2	1	6	7	6	7	6	9	41
1315	2	1	23	1	1	0	3	3	1	1	7	6	6	6	6	10	41
1352	1	1	47	2	1	0	3	1	-2	1	7	6	7	6	6	9	41
1362	2	1	38	2	2	0	3	1	-2	1	7	6	7	6	6	9	41
1501	1	1	55	2	2	0	3	1	-2	1	6	6	7	7	6	9	41
1567	1	1	28	1	1	0	3	3	1	1	7	7	7	6	6	8	41
1574	1	1	55	2	1	0	2	1	-2	1	7	6	7	6	6	9	41
1589	1	1	49	2	2	0	3	3	2	1	7	6	6	7	6	9	41
1663	2	1	65	3	1	0	3	1	-2	1	6	6	6	7	7	9	41
1695	1	1	70	3	1	0	3	5	2	1	6	7	7	6	7	8	41
1887	2	1	33	2	1	0	2	1	-2	1	7	7	6	6	6	9	41
1891	2	1	34	2	1	0	3	1	-2	1	6	7	6	6	7	9	41
1893	2	1	64	3	1	0	3	1	-2	1	6	6	7	7	6	9	41
1894	2	1	47	2	1	0	3	1	-2	1	6	6	6	7	7	9	41
2104	2	1	34	2	1	0	3	3	1	1	6	7	6	7	6	9	41
2120	1	1	40	2	1	0	3	3	1	1	6	6	6	7	7	9	41
2141	1	1	52	2	1	0	3	1	-2	1	7	6	6	7	6	9	41
2146	1	1	29	1	2	0	3	1	-2	1	6	7	6	6	7	9	41
2209	2	1	39	2	1	0	3	1	-2	1	7	7	6	7	6	8	41
2224	1	1	49	2	1	0	3	3	1	1	7	7	7	5	7	8	41
2278	2	1	60	2	2	0	3	1	-2	1	6	7	7	6	6	9	41
2288	2	1	59	2	1	0	2	1	-2	1	7	7	6	6	6	9	41
2313	1	1	55	2	1	0	2	4	2	2	5	7	7	7	7	8	41
2343	2	1	44	2	1	0	3	1	-2	1	6	6	7	7	7	8	41
2391	2	1	25	1	2	0	1	3	2	1	5	6	7	7	7	9	41
2544	1	1	53	2	1	0	3	1	-2	1	6	7	6	6	7	9	41
2580	1	1	64	3	1	0	1	2	1	1	6	6	7	7	7	8	41
2774	2	1	60	2	1	#NULL!	3	1	-2	1	6	6	7	7	7	8	41
2780	1	1	42	2	1	0	3	1	-2	1	7	7	5	6	7	9	41
2813	1	1	79	3	1	0	2	1	-2	1	6	7	7	6	6	9	41
2817	1	1	22	1	1	0	2	3	1	1	6	7	7	7	6	8	41
2837	2	1	31	2	2	0	3	3	1	1	6	6	7	7	7	8	41
2877	1	1	47	2	1	0	3	1	-2	1	7	6	6	7	7	8	41
2945	2	1	44	2	1	0	3	1	-2	1	7	7	7	7	4	9	41
5019	1	1	80	3	1	0	2	1	-2	1	6	6	7	7	7	8	41
5037	1	1	73	3	2	0	2	1	-2	1	6	7	7	6	7	8	41
5190	2	1	61	3	2	0	3	1	-2	1	6	7	7	6	6	9	41
5285	2	1	63	3	1	0	3	-1	-1	1	7	6	6	7	6	9	41
5410	2	1	74	3	2	0	2	1	-2	1	6	7	7	6	6	9	41
5482	2	1	70	3	2	0	2	1	-2	1	6	7	6	7	7	8	41
1079	1	1	64	3	1	0	2	1	-2	1	6	7	7	6	7	9	42
1080	2	1	66	3	1	0	2	3	2	1	6	7	7	6	7	9	42
1137	1	1	70	3	1	0	2	1	-2	1	7	7	7	7	7	-1	42
1180	2	1	50	2	1	0	2	3	1	1	6	7	7	7	6	9	42
1227	1	1	76	3	1	0	2	1	-2	1	7	7	7	7	7	-1	42
1235	2	1	75	3	1	0	2	1	-2	1	7	7	7	7	7	-1	42
1244	2	1	37	2	1	0	3	1	-2	1	7	6	6	7	7	9	42
1295	2	1	44	2	1	0	3	1	-2	1	7	7	7	6	6	9	42
1302	1	1	52	2	1	0	3	1	-2	1	6	6	7	7	7	9	42
1304	2	1	67	3	1	0	2	1	-2	1	6	7	7	6	7	9	42
1330	2	1	47	2	1	0	2	4	1	1	6	7	7	7	7	8	42
1392	2	1	44	2	2	0	3	1	-2	2	7	7	7	7	7	-1	42
1486	1	1	51	2	1	0	1	1	-2	2	6	6	6	7	7	10	42
1636	1	1	80	3	1	0	#NULL!	1	-2	1	6	7	7	6	7	9	42
1692	1	1	49	2	2	0	3	1	-2	1	6	7	7	6	7	9	42
1713	2	1	29	1	1	0	3	3	1	1	7	6	6	7	7	9	42
1888	1	1	37	2	1	0	3	1	-2	1	7	6	6	7	7	9	42
1938	2	1	79	3	2	0	3	1	-2	1	6	7	7	7	7	8	42
1958	1	1	57	2	1	0	2	1	-2	2	6	7	7	7	6	9	42
1962	1	1	78	3	1	0	2	1	-2	1	7	7	7	7	6	8	42
1966	1	1	68	3	1	0	2	1	-2	1	7	7	6	7	6	9	42
1988	2	1	68	3	2	0	3	1	-2	1	6	7	7	6	7	9	42
1990	1	1	57	2	1	0	2	4	2	1	7	6	6	7	7	9	42
2161	1	1	80	3	2	0	3	2	-1	1	5	7	7	7	7	9	42
2165	2	1	63	3	1	0	2	1	-2	1	7	6	7	6	7	9	42
2229	1	1	66	3	1	0	2	1	-2	1	7	7	6	7	6	9	42
2298	1	1	55	2	1	0	3	1	-2	1	7	7	7	6	6	9	42
2375	2	1	56	2	2	0	3	1	-2	1	6	7	7	6	7	9	42
2379	2	1	46	2	2	0	3	1	-2	1	7	7	7	7	7	-1	42
2417	2	1	17	1	1	0	3	3	2	1	7	6	6	7	7	9	42
2418	2	1	22	1	1	1	1	3	2	2	7	7	7	6	6	9	42
2488	1	1	40	2	1	0	3	1	-2	1	6	7	7	7	6	9	42
2772	1	1	30	1	1	0	2	1	-2	1	7	6	6	7	7	9	42
2773	2	1	38	2	1	0	3	1	-2	1	7	7	7	6	7	8	42
2962	2	1	25	1	1	0	3	3	1	1	6	6	7	7	7	9	42
2982	2	1	29	1	1	0	2	1	-2	1	7	7	7	7	7	-1	42
2996	1	1	23	1	1	0	1	3	2	2	7	7	6	7	7	8	42
3009	2	1	54	2	1	0	3	4	2	1	7	7	7	7	4	10	42
5158	1	1	64	3	1	0	2	1	-2	1	7	6	7	7	6	9	42
5170	1	1	64	3	1	0	3	4	1	1	7	7	7	7	7	-1	42
5215	2	1	67	3	1	0	2	1	-2	1	6	7	7	6	7	9	42
5217	2	1	58	2	1	0	3	1	-2	1	6	7	7	6	6	10	42
5277	2	1	54	2	1	0	3	1	-2	1	7	7	6	6	7	9	42
5393	2	1	25	1	2	0	2	3	1	1	7	7	7	7	5	9	42
5416	1	1	40	2	2	0	3	1	-2	1	7	6	7	6	7	9	42
5434	1	1	41	2	2	0	3	1	-2	1	7	7	6	6	7	9	42
5459	2	1	54	2	1	0	3	1	-2	1	7	7	7	7	7	-1	42
5475	1	1	65	3	1	0	1	1	-2	1	7	7	7	6	7	8	42
5489	1	1	62	3	1	0	2	1	-2	1	7	7	7	7	7	-1	42
5500	1	1	66	3	1	0	2	1	-2	1	7	7	7	6	6	9	42
1083	2	1	29	1	1	0	2	3	1	1	6	7	7	7	7	9	43
1141	2	1	54	2	2	0	3	1	-2	1	6	7	7	7	7	9	43
1208	1	1	34	2	2	0	3	1	-2	1	7	7	6	7	7	9	43
1340	2	1	47	2	1	0	3	1	-2	2	7	7	7	7	7	8	43
1450	1	1	65	3	1	0	3	1	-2	1	7	7	7	6	7	9	43
1456	2	1	73	3	1	0	3	1	-2	2	7	7	7	6	7	9	43
1459	1	1	57	2	2	0	3	1	-2	1	7	7	7	6	7	9	43
1569	1	1	27	1	1	0	3	3	1	1	6	7	7	7	7	9	43
1678	2	1	71	3	1	0	1	1	-2	1	6	7	7	7	6	10	43
1681	1	1	37	2	2	0	3	1	-2	1	7	7	7	7	6	9	43
1845	1	1	32	2	1	0	2	1	-2	1	7	7	7	7	7	8	43
1846	2	1	56	2	1	0	2	1	-2	1	7	7	7	7	7	8	43
1917	2	1	81	3	2	0	3	1	-2	1	7	7	6	7	7	9	43
1960	1	1	65	3	1	0	2	1	-2	1	7	7	6	7	7	9	43
2017	2	1	66	3	1	0	2	1	-2	1	6	7	7	7	7	9	43
2222	2	1	60	2	2	0	3	3	1	1	7	7	7	6	7	9	43
2235	1	1	50	2	1	0	3	1	-2	1	7	7	6	6	7	10	43
2300	1	1	68	3	1	0	2	1	-2	1	7	7	6	6	7	10	43
2337	2	1	58	2	1	0	3	4	1	1	7	7	7	7	7	8	43
2440	2	1	69	3	1	0	2	1	-2	1	7	7	7	7	7	8	43
2476	1	1	72	3	1	0	2	1	-2	1	7	7	7	7	7	8	43
2479	2	1	62	3	1	0	3	1	-2	1	6	7	7	7	7	9	43
2528	2	1	56	2	1	0	3	1	-2	1	6	7	7	7	7	9	43
2742	1	1	64	3	1	0	3	1	-2	1	7	7	7	7	6	9	43
2748	2	1	43	2	1	0	3	1	-2	1	7	7	7	7	7	8	43
2822	1	1	60	2	1	0	3	1	-2	1	6	7	7	7	7	9	43
2825	1	1	61	3	2	0	3	1	-2	1	7	7	7	6	7	9	43
2831	2	1	62	3	2	0	3	1	-2	1	6	7	7	7	7	9	43
2856	1	1	81	3	2	0	3	1	-2	1	6	7	7	7	7	9	43
3025	2	1	65	3	1	0	3	1	-2	1	7	7	7	7	7	8	43
3026	1	1	71	3	1	0	3	1	-2	1	7	7	7	7	7	8	43
3028	1	1	48	2	1	0	3	1	-2	1	7	7	7	7	6	9	43
5018	2	1	44	2	2	0	3	1	-2	1	7	7	7	7	7	8	43
5083	2	1	73	3	1	0	2	1	-2	1	7	7	7	7	7	8	43
5089	1	1	33	2	1	1	1	3	2	1	7	7	7	7	7	8	43
5092	2	1	71	3	1	0	2	1	-2	1	6	7	7	7	6	10	43
5101	1	1	47	2	1	0	3	1	-2	1	7	6	7	7	7	9	43
5208	2	1	34	2	1	0	2	1	-2	1	7	7	6	7	7	9	43
5212	2	1	30	1	2	0	3	1	-2	1	6	7	7	7	7	9	43
5354	1	1	46	2	1	0	3	1	-2	1	7	6	6	7	7	10	43
5409	2	1	41	2	1	0	2	4	1	1	7	7	6	7	7	9	43
5417	1	1	84	3	2	0	2	1	-2	1	7	7	7	7	7	8	43
5476	1	1	72	3	2	0	2	1	-2	1	7	7	7	7	7	8	43
1953	1	1	50	2	2	0	3	1	-2	1	7	7	-1	6	7	9	43.2
2899	1	1	44	2	2	0	3	1	-2	1	7	7	-1	7	7	8	43.2
1022	2	1	44	2	1	0	3	1	-2	1	7	7	7	7	7	9	44
1035	1	1	63	3	1	0	2	1	-2	1	7	7	7	7	7	9	44
1075	2	1	63	3	1	0	3	1	-2	1	7	7	7	7	7	9	44
1095	2	1	55	2	1	0	3	3	1	1	7	7	7	7	7	9	44
1117	1	1	42	2	1	0	2	1	-2	1	7	7	7	7	7	9	44
1133	1	1	20	1	2	0	1	3	2	1	7	7	7	7	7	9	44
1187	1	1	78	3	2	0	2	1	-2	1	7	7	7	7	7	9	44
1230	2	1	55	2	1	0	3	1	-2	1	6	7	7	7	7	10	44
1232	1	1	34	2	1	0	3	3	1	1	7	7	7	7	7	9	44
1322	1	1	66	3	1	0	2	1	-2	1	7	7	7	7	7	9	44
1334	2	1	49	2	1	0	2	4	1	1	7	7	7	7	7	9	44
1358	2	1	78	3	1	0	3	1	-2	1	7	7	6	7	7	10	44
1364	2	1	52	2	1	0	2	1	-2	2	7	7	7	7	7	9	44
1394	2	1	66	3	1	0	2	1	-2	1	7	7	7	7	7	9	44
1427	1	1	34	2	1	0	2	1	-2	1	7	7	7	7	7	9	44
1453	1	1	49	2	1	0	2	1	-2	2	7	7	7	7	7	9	44
1474	1	1	42	2	1	0	3	4	1	1	7	7	7	7	7	9	44
1561	1	1	42	2	2	0	3	3	1	1	7	7	7	7	7	9	44
1573	2	1	45	2	1	0	3	1	-2	1	7	7	7	7	7	9	44
1668	2	1	56	2	2	0	3	1	-2	1	7	7	7	7	7	9	44
1682	2	1	34	2	1	0	3	1	-2	1	7	7	7	7	7	9	44
1698	1	1	74	3	1	0	3	1	-2	1	7	7	7	7	7	9	44
1701	2	1	51	2	1	0	3	3	1	1	7	7	7	7	7	9	44
1702	1	1	48	2	2	0	3	1	-2	1	7	7	7	7	7	9	44
1714	2	1	72	3	1	0	2	1	-2	1	7	7	7	7	7	9	44
1721	2	1	40	2	1	0	3	1	-2	1	7	7	7	7	7	9	44
1734	2	1	74	3	1	0	#NULL!	2	2	1	6	7	7	7	7	10	44
1736	2	1	71	3	1	0	2	1	-2	1	7	7	7	7	7	9	44
1749	1	1	59	2	1	0	3	2	1	1	7	7	7	7	7	9	44
1785	1	1	67	3	1	0	2	1	-2	2	7	7	7	7	7	9	44
1840	2	1	72	3	1	0	2	1	-2	1	7	7	7	7	7	9	44
1849	2	1	67	3	2	0	3	1	-2	1	7	7	7	7	7	9	44
1905	2	1	69	3	1	0	3	5	2	1	7	7	7	7	7	9	44
1942	1	1	76	3	2	0	3	5	2	1	7	7	7	7	7	9	44
1982	1	1	82	3	1	0	2	3	1	1	7	7	7	7	7	9	44
1984	1	1	45	2	1	1	2	3	1	1	7	7	7	7	7	9	44
1993	2	1	63	3	2	0	3	1	-2	1	7	7	7	7	7	9	44
1996	2	1	78	3	1	0	2	1	-2	1	6	7	7	7	7	10	44
2064	1	1	69	3	1	0	3	1	-2	1	7	7	7	6	7	10	44
2125	1	1	70	3	1	0	3	4	1	1	7	7	7	7	7	9	44
2142	2	1	75	3	2	0	3	1	-2	1	7	7	7	7	7	9	44
2280	2	1	59	2	2	0	3	1	-2	1	7	7	7	7	7	9	44
2374	2	1	34	2	1	0	3	1	-2	1	7	7	7	7	7	9	44
2381	2	1	56	2	1	0	3	1	-2	1	7	7	7	7	7	9	44
2444	1	1	68	3	2	0	3	1	-2	1	7	7	7	7	7	9	44
2496	1	1	32	2	2	0	3	3	1	1	7	7	7	7	7	9	44
2505	2	1	37	2	2	0	3	1	-2	1	7	7	7	7	7	9	44
2516	2	1	49	2	2	0	3	3	1	1	7	7	7	7	7	9	44
2523	1	1	56	2	1	0	3	1	-2	1	7	7	7	7	7	9	44
2526	1	1	67	3	1	0	1	4	1	1	7	7	7	7	7	9	44
2541	2	1	38	2	1	0	3	1	-2	1	7	7	7	7	7	9	44
2552	2	1	51	2	1	0	2	2	2	1	7	7	7	7	7	9	44
2567	1	1	33	2	1	0	3	1	-2	1	7	7	7	7	7	9	44
2612	1	1	47	2	1	0	2	1	-2	1	7	7	7	7	7	9	44
2622	1	1	38	2	1	0	3	1	-2	1	7	7	7	7	7	9	44
2655	2	1	47	2	1	0	3	1	-2	1	7	7	7	7	7	9	44
2710	2	1	62	3	2	0	3	1	-2	1	7	7	7	7	7	9	44
2787	1	1	43	2	2	#NULL!	#NULL!	3	1	2	7	7	7	7	7	9	44
2820	1	1	52	2	2	0	3	1	-2	1	7	7	7	7	7	9	44
2847	2	1	57	2	1	0	2	1	-2	1	6	7	7	7	7	10	44
2860	1	1	67	3	1	0	2	1	-2	1	7	7	7	7	7	9	44
2876	1	1	58	2	1	0	2	4	2	1	7	7	7	7	7	9	44
2902	1	1	45	2	2	0	3	1	-2	2	7	7	7	7	7	9	44
2942	2	1	56	2	1	0	3	1	-2	1	7	7	7	6	7	10	44
3002	1	1	44	2	2	0	3	1	-2	1	7	7	7	7	7	9	44
5045	1	1	65	3	2	0	2	1	-2	1	7	7	7	7	7	9	44
5050	1	1	26	1	1	0	3	3	1	1	7	7	7	7	7	9	44
5064	1	1	30	1	1	0	2	1	-2	1	7	7	7	7	7	9	44
5104	1	1	49	2	1	0	3	3	2	1	7	7	7	7	7	9	44
5159	1	1	64	3	1	0	3	1	-2	1	7	7	7	7	7	9	44
5171	1	1	43	2	1	0	3	1	-2	1	7	7	7	7	7	9	44
5174	2	1	54	2	1	0	3	1	-2	1	7	7	7	7	7	9	44
5177	2	1	37	2	1	0	3	1	-2	1	7	7	7	7	7	9	44
5240	1	1	69	3	1	0	2	1	-2	1	7	7	7	7	7	9	44
5244	1	1	58	2	1	0	2	1	-2	1	7	7	7	7	7	9	44
5261	1	1	40	2	1	0	3	1	-2	1	7	7	7	7	7	9	44
5282	1	1	55	2	1	0	3	1	-2	1	7	7	7	7	7	9	44
5295	2	1	56	2	1	0	3	1	-2	1	7	7	7	7	7	9	44
5346	2	1	44	2	1	0	3	4	1	1	7	7	7	7	7	9	44
5356	1	1	30	1	1	0	3	1	-2	1	7	7	7	7	6	10	44
5370	2	1	34	2	1	0	2	3	1	1	6	7	7	7	7	10	44
5399	2	1	52	2	1	0	3	-1	-1	1	7	7	7	7	7	9	44
5474	2	1	45	2	1	0	2	1	-2	1	7	7	7	7	7	9	44
5505	1	1	36	2	2	0	2	1	-2	1	7	7	7	7	7	9	44
1028	2	1	57	2	2	0	3	1	-2	1	7	7	7	7	7	10	45
1085	2	1	50	2	1	0	3	1	-2	2	7	7	7	7	7	10	45
1087	2	1	36	2	1	0	2	1	-2	1	7	7	7	7	7	10	45
1092	1	1	17	1	1	0	3	3	2	1	7	7	7	7	7	10	45
1110	2	1	41	2	1	0	3	4	1	1	7	7	7	7	7	10	45
1112	2	1	70	3	1	0	2	1	-2	1	7	7	7	7	7	10	45
1113	1	1	28	1	1	0	2	1	-2	1	7	7	7	7	7	10	45
1167	1	1	21	1	1	0	2	1	-2	2	7	7	7	7	7	10	45
1178	2	1	65	3	1	0	2	1	-2	1	7	7	7	7	7	10	45
1248	2	1	38	2	1	0	3	1	-2	1	7	7	7	7	7	10	45
1256	1	1	55	2	1	0	3	1	-2	1	7	7	7	7	7	10	45
1297	2	1	23	1	1	0	3	3	2	1	7	7	7	7	7	10	45
1301	1	1	32	2	2	0	3	1	-2	1	7	7	7	7	7	10	45
1321	2	1	74	3	1	0	2	1	-2	1	7	7	7	7	7	10	45
1328	1	1	63	3	1	0	2	1	-2	1	7	7	7	7	7	10	45
1348	2	1	50	2	1	0	2	1	-2	1	7	7	7	7	7	10	45
1354	1	1	57	2	2	0	3	1	-2	1	7	7	7	7	7	10	45
1395	2	1	77	3	1	0	2	1	-2	1	7	7	7	7	7	10	45
1396	2	1	64	3	1	0	3	1	-2	1	7	7	7	7	7	10	45
1397	1	1	71	3	1	0	2	1	-2	1	7	7	7	7	7	10	45
1465	2	1	26	1	1	0	3	1	-2	2	7	7	7	7	7	10	45
1492	2	1	50	2	2	0	3	1	-2	1	7	7	7	7	7	10	45
1493	2	1	36	2	2	0	3	1	-2	1	7	7	7	7	7	10	45
1494	1	1	46	2	2	0	3	1	-2	1	7	7	7	7	7	10	45
1500	1	1	76	3	1	0	3	1	-2	1	7	7	7	7	7	10	45
1506	1	1	26	1	1	0	3	1	-2	1	7	7	7	7	7	10	45
1534	2	1	67	3	1	0	2	1	-2	1	7	7	7	7	7	10	45
1559	1	1	33	2	2	0	3	3	1	1	7	7	7	7	7	10	45
1577	1	1	31	2	2	0	2	3	1	1	7	7	7	7	7	10	45
1584	2	1	21	1	1	0	2	3	1	1	7	7	7	7	7	10	45
1621	2	1	16	1	1	0	1	3	2	1	7	7	7	7	7	10	45
1630	2	1	21	1	2	0	1	3	2	1	7	7	7	7	7	10	45
1640	2	1	67	3	2	0	#NULL!	4	1	1	7	7	7	7	7	10	45
1674	1	1	42	2	1	0	2	1	-2	1	7	7	7	7	7	10	45
1675	2	1	42	2	1	0	3	1	-2	1	7	7	7	7	7	10	45
1689	1	1	66	3	1	0	2	1	-2	1	7	7	7	7	7	10	45
1705	2	1	91	3	1	0	2	1	-2	1	7	7	7	7	7	10	45
1707	2	1	66	3	1	0	#NULL!	1	-2	1	7	7	7	7	7	10	45
1720	2	1	36	2	1	0	2	1	-2	1	7	7	7	7	7	10	45
1723	1	1	46	2	1	0	3	1	-2	1	7	7	7	7	7	10	45
1725	2	1	55	2	1	0	2	1	-2	1	7	7	7	7	7	10	45
1726	1	1	49	2	1	0	3	1	-2	1	7	7	7	7	7	10	45
1730	2	1	39	2	1	0	3	1	-2	1	7	7	7	7	7	10	45
1739	1	1	56	2	1	0	3	1	-2	1	7	7	7	7	7	10	45
1740	1	1	68	3	1	0	2	1	-2	1	7	7	7	7	7	10	45
1752	2	1	36	2	1	0	2	1	-2	1	7	7	7	7	7	10	45
1805	1	1	62	3	1	#NULL!	2	1	-2	1	7	7	7	7	7	10	45
1932	1	1	42	2	2	0	3	1	-2	1	7	7	7	7	7	10	45
1934	1	1	53	2	2	0	2	4	2	1	7	7	7	7	7	10	45
1941	1	1	67	3	2	0	3	1	-2	1	7	7	7	7	7	10	45
1973	1	1	83	3	1	0	2	1	-2	1	7	7	7	7	7	10	45
1989	1	1	81	3	1	0	2	5	1	1	7	7	7	7	7	10	45
2107	2	1	71	3	1	0	2	1	-2	1	7	7	7	7	7	10	45
2110	2	1	53	2	1	0	2	1	-2	1	7	7	7	7	7	10	45
2122	2	1	60	2	1	0	2	4	1	1	7	7	7	7	7	10	45
2194	2	1	31	2	1	0	3	1	-2	2	7	7	7	7	7	10	45
2231	1	1	49	2	1	0	3	1	-2	1	7	7	7	7	7	10	45
2234	2	1	44	2	1	0	1	1	-2	1	7	7	7	7	7	10	45
2236	2	1	30	1	1	0	3	1	-2	1	7	7	7	7	7	10	45
2237	2	1	47	2	1	0	3	4	1	1	7	7	7	7	7	10	45
2243	1	1	54	2	1	0	3	4	1	1	7	7	7	7	7	10	45
2247	2	1	52	2	1	0	3	5	1	1	7	7	7	7	7	10	45
2295	2	1	74	3	1	0	3	1	-2	1	7	7	7	7	7	10	45
2306	1	1	53	2	1	0	3	1	-2	1	7	7	7	7	7	10	45
2311	2	1	70	3	2	0	3	5	1	1	7	7	7	7	7	10	45
2390	1	1	35	2	1	0	2	1	-2	1	7	7	7	7	7	10	45
2452	2	1	42	2	1	0	2	1	-2	2	7	7	7	7	7	10	45
2459	1	1	29	1	1	0	2	3	1	1	7	7	7	7	7	10	45
2490	2	1	21	1	1	0	3	3	1	1	7	7	7	7	7	10	45
2574	2	1	29	1	2	0	3	1	-2	1	7	7	7	7	7	10	45
2575	1	1	18	1	1	0	3	3	2	1	7	7	7	7	7	10	45
2586	2	1	66	3	1	0	3	1	-2	1	7	7	7	7	7	10	45
2648	2	1	33	2	1	0	3	1	-2	1	7	7	7	7	7	10	45
2653	2	1	26	1	2	0	1	3	2	1	7	7	7	7	7	10	45
2672	1	1	54	2	1	0	3	1	-2	1	7	7	7	7	7	10	45
2688	2	1	52	2	1	0	3	1	-2	1	7	7	7	7	7	10	45
2698	1	1	42	2	2	0	3	1	-2	1	7	7	7	7	7	10	45
2745	1	1	69	3	1	0	3	1	-2	1	7	7	7	7	7	10	45
2755	2	1	53	2	1	0	3	1	-2	1	7	7	7	7	7	10	45
2758	2	1	38	2	2	0	3	1	-2	1	7	7	7	7	7	10	45
2798	1	1	52	2	1	0	2	3	2	1	7	7	7	7	7	10	45
2815	2	1	34	2	1	0	3	1	-2	1	7	7	7	7	7	10	45
2840	1	1	40	2	2	0	3	1	-2	1	7	7	7	7	7	10	45
2843	2	1	48	2	1	0	3	1	-2	1	7	7	7	7	7	10	45
2886	1	1	33	2	1	0	2	1	-2	1	7	7	7	7	7	10	45
2891	1	1	32	2	1	0	3	1	-2	1	7	7	7	7	7	10	45
2916	2	1	32	2	1	0	2	3	1	1	7	7	7	7	7	10	45
2932	1	1	24	1	1	1	3	3	2	2	7	7	7	7	7	10	45
2950	1	1	66	3	1	0	2	1	-2	1	7	7	7	7	7	10	45
2953	1	1	31	2	2	0	2	3	2	1	7	7	7	7	7	10	45
2973	1	1	39	2	2	0	3	1	-2	1	7	7	7	7	7	10	45
2977	1	1	28	1	2	0	3	3	1	1	7	7	7	7	7	10	45
2985	2	1	45	2	1	1	2	1	-2	1	7	7	7	7	7	10	45
2987	1	1	22	1	1	0	3	3	1	1	7	7	7	7	7	10	45
2993	1	1	51	2	1	0	3	1	-2	1	7	7	7	7	7	10	45
3017	2	1	73	3	1	0	2	1	-2	1	7	7	7	7	7	10	45
3019	1	1	46	2	2	0	#NULL!	1	-2	1	7	7	7	7	7	10	45
3024	1	1	49	2	1	#NULL!	#NULL!	1	-2	1	7	7	7	7	7	10	45
3027	1	1	59	2	1	0	3	1	-2	1	7	7	7	7	7	10	45
5001	1	1	77	3	2	0	2	1	-2	1	7	7	7	7	7	10	45
5004	1	1	75	3	2	0	2	1	-2	1	7	7	7	7	7	10	45
5006	2	1	71	3	1	0	2	1	-2	1	7	7	7	7	7	10	45
5024	1	1	26	1	1	0	3	1	-2	1	7	7	7	7	7	10	45
5058	1	1	65	3	1	0	2	1	-2	1	7	7	7	7	7	10	45
5062	1	1	70	3	1	0	2	1	-2	1	7	7	7	7	7	10	45
5066	1	1	61	3	1	1	1	1	-2	1	7	7	7	7	7	10	45
5078	2	1	79	3	1	0	2	1	-2	1	7	7	7	7	7	10	45
5109	1	1	26	1	1	0	3	3	1	1	7	7	7	7	7	10	45
5118	1	1	44	2	1	0	3	1	-2	1	7	7	7	7	7	10	45
5142	1	1	86	3	2	0	3	1	-2	1	7	7	7	7	7	10	45
5161	1	1	49	2	1	0	2	3	1	1	7	7	7	7	7	10	45
5207	1	1	74	3	1	0	2	1	-2	1	7	7	7	7	7	10	45
5221	1	1	82	3	1	0	2	1	-2	1	7	7	7	7	7	10	45
5224	2	1	64	3	1	0	2	1	-2	1	7	7	7	7	7	10	45
5226	2	1	29	1	1	0	2	1	-2	1	7	7	7	7	7	10	45
5227	1	1	44	2	1	0	3	1	-2	1	7	7	7	7	7	10	45
5229	1	1	24	1	1	0	2	3	1	1	7	7	7	7	7	10	45
5233	1	1	26	1	1	0	2	1	-2	1	7	7	7	7	7	10	45
5250	1	1	55	2	2	0	3	1	-2	1	7	7	7	7	7	10	45
5317	1	1	61	3	1	0	1	3	2	1	7	7	7	7	7	10	45
5333	1	1	65	3	1	0	3	1	-2	1	7	7	7	7	7	10	45
5338	2	1	61	3	1	0	2	1	-2	1	7	7	7	7	7	10	45
5342	1	1	65	3	1	0	3	1	-2	1	7	7	7	7	7	10	45
5347	1	1	85	3	2	0	2	1	-2	1	7	7	7	7	7	10	45
5364	2	1	55	2	1	0	3	1	-2	1	7	7	7	7	7	10	45
5365	2	1	35	2	1	0	2	3	1	1	7	7	7	7	7	10	45
5430	2	1	75	3	1	0	2	1	-2	1	7	7	7	7	7	10	45
5470	2	1	33	2	2	0	3	1	-2	1	7	7	7	7	7	10	45
5471	1	1	64	3	2	0	3	1	-2	1	7	7	7	7	7	10	45
5506	1	1	25	1	1	0	1	3	1	1	7	7	7	7	7	10	45
2018	1	1	69	3	1	0	2	1	-2	1	7	7	-1	7	7	10	45
2384	1	1	85	3	1	0	3	1	-2	1	7	7	-1	7	7	10	45
2940	2	1	59	2	1	0	3	1	-2	1	7	7	-1	7	7	10	45
1690	1	2	47	2	1	0	3	1	-2	1	1	1	1	1	1	1	6
2570	1	2	35	2	1	0	2	4	1	1	1	1	1	1	1	1	6
2981	2	2	37	2	1	0	2	1	-2	1	1	1	1	1	1	1	6
2027	2	2	44	2	1	0	2	2	2	1	1	1	1	1	1	2	7
2743	2	2	61	3	2	#NULL!	#NULL!	-1	-1	1	2	2	2	2	1	1	10
1543	1	2	28	1	2	0	#NULL!	1	-2	1	2	2	2	1	2	2	11
1303	2	2	25	1	1	0	3	3	1	1	3	2	2	1	1	3	12
2047	1	2	29	1	1	0	3	1	-2	1	1	4	2	2	2	2	13
2892	2	2	62	3	2	0	2	1	-2	1	5	2	2	2	1	1	13
1581	2	2	70	3	1	0	2	2	1	1	2	3	3	2	3	3	16
1820	1	2	36	2	2	0	2	1	-2	2	4	2	2	2	2	4	16
2765	1	2	33	2	2	0	1	3	1	1	3	3	3	2	3	3	17
1547	2	2	78	3	1	0	1	3	2	1	4	4	1	1	4	4	18
2074	1	2	44	2	1	0	2	3	1	1	4	2	3	2	4	3	18
2562	2	2	28	1	1	0	3	3	1	1	4	3	3	3	2	3	18
5046	2	2	60	2	2	0	3	1	-2	1	3	3	4	3	2	3	18
2352	1	2	40	2	1	0	3	1	-2	1	3	2	3	4	3	4	19
2583	1	2	42	2	1	0	3	4	1	1	3	4	3	3	2	4	19
5167	1	2	56	2	2	0	2	4	2	1	4	2	2	4	2	5	19
1516	1	2	56	2	1	0	2	1	-2	1	4	3	3	4	3	3	20
1582	1	2	50	2	2	0	3	1	-2	1	4	4	3	3	2	4	20
2082	2	2	43	2	1	0	2	1	-2	1	3	3	4	3	3	4	20
2182	1	2	52	2	1	1	1	4	1	1	3	2	2	2	2	9	20
2389	1	2	37	2	2	1	2	3	2	1	3	4	3	2	4	4	20
2100	2	2	25	1	1	0	2	1	-2	1	4	4	4	4	4	1	21
1578	2	2	33	2	1	0	3	1	-2	1	3	3	3	5	4	-1	21.6
2939	2	2	39	2	1	0	2	1	-2	1	4	3	3	4	4	-1	21.6
1214	1	2	37	2	1	0	2	1	-2	1	4	4	3	3	4	4	22
2937	2	2	48	2	1	0	3	1	-2	2	4	3	3	2	7	3	22
5412	1	2	35	2	1	0	2	1	-2	1	4	4	4	3	3	4	22
1422	2	2	42	2	2	0	3	3	1	1	4	4	3	3	4	5	23
5172	2	2	59	2	1	1	1	4	1	1	4	4	4	4	4	3	23
1216	2	2	20	1	2	0	3	3	2	1	3	4	5	3	4	5	24
1628	1	2	45	2	1	0	2	1	-2	1	4	3	4	5	3	5	24
1862	2	2	29	1	2	0	2	1	-2	1	4	4	4	4	4	4	24
2393	2	2	51	2	2	0	1	3	2	1	5	2	3	5	5	4	24
2629	2	2	57	2	2	0	3	1	-2	1	4	4	4	4	4	4	24
1402	1	2	43	2	2	1	1	1	-2	2	4	4	4	4	3	6	25
1933	2	2	21	1	2	0	3	3	1	1	5	4	4	3	3	6	25
2156	1	2	79	3	2	0	#NULL!	1	-2	1	4	5	4	3	4	5	25
2503	2	2	55	2	1	0	2	1	-2	1	5	5	5	3	4	3	25
3035	2	2	18	1	1	0	1	3	2	1	4	4	4	4	4	5	25
5432	1	2	36	2	1	1	2	4	1	1	5	3	3	4	4	6	25
1412	1	2	40	2	2	0	3	1	-2	2	4	4	4	4	4	6	26
1104	1	2	50	2	2	0	3	3	1	1	4	5	5	4	4	5	27
1468	2	2	37	2	1	0	2	1	-2	1	5	5	6	4	3	4	27
1853	2	2	34	2	1	0	3	1	-2	1	5	5	5	4	3	5	27
2477	2	2	40	2	1	0	3	1	-2	1	5	4	6	4	3	5	27
5492	1	2	61	3	1	0	2	1	-2	1	5	5	4	5	4	4	27
1294	1	2	49	2	1	0	3	1	-2	2	5	5	5	4	2	7	28
1505	1	2	57	2	1	0	2	1	-2	1	5	5	5	3	5	5	28
1641	2	2	33	2	1	0	3	1	-2	1	5	6	5	4	3	5	28
1839	1	2	57	2	1	0	2	1	-2	1	4	6	5	4	3	6	28
2181	2	2	44	2	1	1	1	1	-2	1	5	5	3	7	7	1	28
2198	1	2	53	2	1	0	2	1	-2	1	5	4	5	5	5	4	28
2938	2	2	39	2	1	0	2	1	-2	1	5	4	4	5	4	6	28
5392	1	2	28	1	1	0	#NULL!	1	-2	1	5	3	3	5	5	7	28
5473	2	2	75	3	1	0	2	1	-2	1	4	5	4	4	5	6	28
5444	1	2	25	1	1	1	2	3	1	1	6	4	4	5	5	-1	28.8
1101	2	2	46	2	1	0	2	2	2	1	3	4	4	5	5	8	29
1272	2	2	23	1	1	0	1	3	2	1	5	4	4	5	4	7	29
1312	2	2	49	2	1	0	3	1	-2	1	5	5	4	5	5	5	29
1572	1	2	48	2	2	0	3	1	-2	1	5	4	4	5	5	6	29
1837	1	2	42	2	1	0	1	4	2	1	5	4	3	6	4	7	29
2498	1	2	71	3	1	0	3	1	-2	1	4	6	5	4	4	6	29
2587	1	2	56	2	2	0	2	4	1	1	4	5	5	4	6	5	29
2753	1	2	57	2	2	0	3	1	-2	1	5	6	5	4	4	5	29
2919	1	2	49	2	1	0	2	1	-2	1	4	5	5	4	4	7	29
3023	1	2	38	2	2	0	2	3	1	1	4	4	4	4	5	8	29
5386	2	2	31	2	1	1	2	3	-1	1	5	5	5	5	4	5	29
1097	2	2	72	3	1	0	2	1	-2	1	5	6	5	5	4	5	30
1309	1	2	50	2	1	0	2	3	2	1	5	5	5	5	5	5	30
1602	2	2	49	2	2	0	3	4	1	1	5	5	5	5	5	5	30
1613	1	2	57	2	2	0	2	1	-2	1	5	4	5	5	3	8	30
1764	2	2	66	3	1	0	2	1	-2	1	5	5	5	5	4	6	30
1775	2	2	44	2	1	0	3	1	-2	1	5	5	5	5	4	6	30
2366	1	2	68	3	1	0	3	4	2	1	5	5	4	6	5	-1	30
2719	1	2	33	2	1	0	2	3	2	1	5	5	5	5	5	5	30
2750	1	2	41	2	1	0	3	1	-2	1	5	5	5	5	6	4	30
5074	1	2	75	3	1	0	2	1	-2	1	4	7	5	4	4	6	30
5136	2	2	76	3	1	0	2	1	-2	1	5	5	5	4	5	6	30
5184	2	2	54	2	1	0	2	1	-2	1	5	5	5	5	5	5	30
1004	2	2	49	2	1	0	2	2	1	1	5	6	4	5	5	6	31
1108	2	2	49	2	1	0	1	3	2	1	5	5	5	5	5	6	31
1311	1	2	50	2	1	0	2	1	-2	1	5	5	4	5	5	7	31
1326	1	2	72	3	1	0	2	1	-2	1	5	5	5	5	5	6	31
1375	2	2	49	2	2	0	3	1	-2	1	5	5	5	5	5	6	31
1937	1	2	51	2	2	0	3	1	-2	1	5	6	5	5	4	6	31
2491	1	2	67	3	1	0	3	5	1	1	5	5	5	5	5	6	31
2792	2	2	59	2	2	0	3	4	1	1	5	6	5	4	5	6	31
3037	2	2	49	2	2	0	3	3	1	1	5	5	5	5	5	6	31
5269	1	2	42	2	1	0	2	4	1	1	5	5	5	5	4	7	31
5299	2	2	20	1	2	0	3	3	1	1	5	5	4	5	5	7	31
1246	1	2	52	2	1	0	3	4	1	1	5	5	5	5	5	7	32
1333	2	2	52	2	1	0	2	4	1	1	6	5	5	5	5	6	32
1336	1	2	28	1	1	0	2	3	1	1	5	5	5	5	5	7	32
1549	1	2	46	2	1	0	#NULL!	1	-2	1	5	5	6	5	5	6	32
1700	1	2	74	3	1	0	1	1	-2	1	6	6	6	5	4	5	32
1952	2	2	49	2	1	1	1	4	1	1	6	5	5	5	4	7	32
2010	2	2	63	3	1	0	3	5	1	1	5	5	4	5	5	8	32
2195	2	2	63	3	1	0	#NULL!	1	-2	1	5	5	5	5	5	7	32
2519	2	2	55	2	1	0	1	5	2	1	5	5	5	5	5	7	32
2608	2	2	40	2	1	0	3	3	1	1	5	4	6	6	6	5	32
2610	2	2	60	2	1	0	1	1	-2	1	5	5	4	6	5	7	32
2640	1	2	47	2	1	0	3	1	-2	1	5	5	5	5	5	7	32
2666	2	2	48	2	1	0	3	4	1	1	5	5	5	5	5	7	32
2821	1	2	29	1	2	0	3	3	1	1	6	5	5	5	4	7	32
5138	1	2	43	2	2	0	3	1	-2	1	5	5	5	5	5	7	32
5173	1	2	45	2	1	1	1	4	2	1	7	5	4	5	4	7	32
5426	2	2	58	2	1	0	2	4	2	1	5	5	5	5	5	7	32
5443	2	2	27	1	1	0	2	3	1	1	6	5	4	5	5	7	32
1314	1	2	23	1	1	0	3	3	1	1	6	5	5	6	5	6	33
1317	2	2	47	2	1	0	3	1	-2	1	6	5	5	6	5	6	33
1324	2	2	57	2	1	0	2	1	-2	1	6	5	5	5	6	6	33
1619	2	2	37	2	1	1	1	1	-2	1	5	5	5	5	6	7	33
1629	2	2	55	2	1	0	2	1	-2	1	5	5	5	6	6	6	33
1738	1	2	49	2	2	0	2	1	-2	1	4	7	6	5	4	7	33
1832	1	2	52	2	1	0	2	4	2	1	6	6	4	6	3	8	33
2118	1	2	26	1	1	0	#NULL!	1	-2	1	6	5	5	6	4	7	33
2252	1	2	32	2	2	0	3	3	1	1	6	5	5	5	6	6	33
2257	2	2	59	2	1	0	2	1	-2	1	5	6	5	5	5	7	33
2262	1	2	24	1	1	0	2	3	2	1	6	5	5	5	5	7	33
2347	1	2	45	2	1	0	3	1	-2	1	6	5	5	5	5	7	33
2350	2	2	53	2	1	0	3	1	-2	1	5	5	6	5	5	7	33
2531	2	2	53	2	1	1	2	1	-2	1	5	6	5	5	5	7	33
2558	2	2	57	2	1	0	3	1	-2	1	5	6	6	5	5	6	33
5030	1	2	60	2	1	0	2	1	-2	1	5	5	5	5	5	8	33
5096	2	2	67	3	1	0	2	5	1	1	5	5	5	5	5	8	33
5271	1	2	36	2	1	0	2	3	1	1	5	6	5	5	5	7	33
5279	1	2	63	3	1	0	2	1	-2	1	5	6	5	5	5	7	33
5287	1	2	32	2	2	0	3	3	1	1	6	6	6	6	7	2	33
5359	1	2	59	2	1	0	3	4	1	1	5	6	5	5	5	7	33
5360	2	2	25	1	2	0	3	3	1	1	5	5	5	5	7	6	33
5420	1	2	79	3	1	0	2	1	-2	1	5	6	5	4	5	8	33
2609	2	2	43	2	1	0	3	1	-2	1	6	6	6	6	4	-1	33.6
2952	2	2	57	2	1	0	3	1	-2	1	5	6	5	6	6	-1	33.6
5440	1	2	54	2	1	0	2	1	-2	1	6	5	5	6	6	-1	33.6
5445	1	2	32	2	1	1	1	3	1	1	6	6	5	5	6	-1	33.6
1044	2	2	50	2	1	0	2	1	-2	1	6	6	5	5	5	7	34
1222	1	2	36	2	2	0	2	1	-2	1	6	5	5	6	5	7	34
1224	2	2	21	1	1	0	1	3	2	1	5	6	5	5	6	7	34
1355	1	2	29	1	1	0	2	1	-2	1	5	5	6	5	5	8	34
1357	2	2	40	2	1	0	3	1	-2	1	5	6	5	5	5	8	34
1545	2	2	32	2	1	0	#NULL!	1	-2	1	6	6	6	7	6	3	34
1647	1	2	33	2	1	0	3	1	-2	1	5	6	6	6	4	7	34
2428	1	2	26	1	2	0	1	3	2	1	5	5	5	6	5	8	34
2502	1	2	49	2	1	0	3	1	-2	1	6	6	5	5	5	7	34
3036	2	2	33	2	2	0	3	1	-2	1	6	6	5	5	5	7	34
5035	1	2	49	2	1	0	2	1	-2	1	5	5	6	6	5	7	34
5043	2	2	48	2	1	0	3	4	1	1	6	6	5	5	4	8	34
5178	1	2	29	1	1	0	3	1	-2	1	5	6	6	5	4	8	34
1390	1	2	37	2	1	0	3	1	-2	1	6	6	6	5	6	-1	34.8
1924	1	2	74	3	1	0	2	1	-2	1	6	6	-1	5	5	7	34.8
1030	1	2	48	2	1	0	3	1	-2	1	6	6	5	6	4	8	35
1056	2	2	48	2	1	0	3	1	-2	1	6	6	6	5	5	7	35
1479	1	2	45	2	1	0	2	1	-2	1	6	5	5	6	6	7	35
1489	2	2	38	2	1	0	3	3	1	1	6	5	6	5	5	8	35
1515	2	2	46	2	1	0	3	1	-2	1	6	6	6	5	5	7	35
1834	2	2	44	2	1	0	2	4	2	1	6	6	6	6	3	8	35
1871	2	2	35	2	1	0	3	1	-2	1	6	6	6	7	7	3	35
1948	2	2	56	2	1	0	3	4	1	1	5	6	6	6	4	8	35
2016	1	2	65	3	1	0	2	1	-2	1	6	6	6	5	5	7	35
2207	2	2	48	2	1	0	3	1	-2	1	6	5	5	6	5	8	35
2266	1	2	39	2	2	0	3	1	-2	2	5	5	5	6	6	8	35
2362	1	2	61	3	2	0	2	3	1	1	6	5	6	6	5	7	35
2425	2	2	62	3	1	0	2	1	-2	1	5	6	6	6	5	7	35
2525	1	2	63	3	1	0	1	2	2	1	6	6	6	5	5	7	35
2582	1	2	44	2	1	0	3	1	-2	1	6	6	5	5	5	8	35
2725	2	2	27	1	1	1	1	3	2	1	5	6	5	6	6	7	35
2744	1	2	66	3	1	0	2	1	-2	1	6	5	6	5	5	8	35
5288	1	2	53	2	1	0	2	1	-2	1	7	6	7	6	7	2	35
5422	1	2	45	2	2	0	3	3	1	1	5	6	5	6	6	7	35
1055	1	2	71	3	1	0	2	1	-2	1	6	6	6	5	5	8	36
1091	1	2	43	2	1	0	2	1	-2	1	6	6	6	5	5	8	36
1136	2	2	41	2	1	0	3	1	-2	1	5	7	7	5	5	7	36
1280	2	2	52	2	1	0	3	3	1	1	6	6	6	6	6	-1	36
1359	1	2	32	2	1	0	2	1	-2	1	6	5	6	5	5	9	36
1367	1	2	56	2	1	0	#NULL!	1	-2	2	5	6	6	6	5	8	36
1383	1	2	18	1	1	0	3	3	2	1	6	5	6	6	5	8	36
1414	2	2	63	3	1	0	3	1	-2	1	6	6	6	5	6	7	36
1510	1	2	51	2	1	0	2	4	1	1	6	6	6	5	5	8	36
1520	1	2	48	2	1	0	2	1	-2	1	6	6	6	5	6	7	36
1522	1	2	66	3	1	0	3	4	1	1	6	6	6	6	6	-1	36
1525	1	2	24	1	1	0	3	3	2	1	6	6	6	6	6	-1	36
1568	2	2	55	2	1	0	3	1	-2	1	5	5	6	5	7	8	36
1592	1	2	31	2	1	0	2	1	-2	1	5	6	6	6	5	8	36
1648	1	2	41	2	2	0	3	1	-2	2	5	6	5	6	6	8	36
1733	1	2	57	2	1	0	2	2	-1	1	7	7	7	7	7	1	36
1754	2	2	38	2	1	0	3	1	-2	1	7	7	7	7	7	1	36
1757	2	2	59	2	1	0	3	1	-2	1	7	7	7	7	7	1	36
1854	2	2	36	2	1	0	3	1	-2	1	6	6	6	6	6	6	36
1899	1	2	38	2	1	0	2	1	-2	1	6	6	5	6	6	7	36
1918	2	2	39	2	1	0	3	3	1	1	6	6	5	6	5	8	36
1919	2	2	67	3	1	0	2	1	-2	1	6	7	6	5	6	6	36
1970	2	2	62	3	1	0	2	1	-2	1	6	6	6	6	5	7	36
2211	2	2	42	2	1	0	3	4	1	1	5	6	6	6	5	8	36
2351	2	2	72	3	1	0	2	1	-2	1	6	5	6	5	6	8	36
2529	2	2	63	3	2	0	3	1	-2	1	6	6	6	5	5	8	36
2826	2	2	62	3	2	0	3	1	-2	1	6	6	6	6	6	6	36
2870	2	2	43	2	1	0	3	1	-2	1	7	7	7	7	7	1	36
2926	1	2	63	3	1	0	2	1	-2	1	5	6	5	5	5	10	36
2997	1	2	21	1	2	0	2	3	2	1	7	7	7	7	7	1	36
5274	2	2	57	2	1	0	2	1	-2	1	6	6	6	5	5	8	36
5297	1	2	25	1	2	0	1	3	1	1	6	6	5	6	6	7	36
5332	2	2	54	2	2	0	3	1	-2	1	5	7	7	5	5	7	36
1310	1	2	49	2	1	0	2	1	-2	1	5	6	6	6	6	8	37
1329	2	2	66	3	1	0	2	1	-2	1	6	6	6	6	6	7	37
1349	2	2	63	3	1	0	2	1	-2	1	6	6	6	5	6	8	37
1448	2	2	55	2	2	0	3	3	-1	1	6	6	6	5	6	8	37
1458	2	2	58	2	1	0	2	3	2	1	7	5	6	5	6	8	37
1526	2	2	48	2	1	0	3	5	1	1	6	6	6	6	6	7	37
1643	1	2	50	2	1	0	3	1	-2	1	6	6	6	6	5	8	37
1697	2	2	60	2	2	0	3	1	-2	1	6	6	6	6	6	7	37
1813	1	2	29	1	1	0	2	3	1	1	7	7	7	7	7	2	37
1828	2	2	53	2	1	0	3	1	-2	1	6	6	6	5	6	8	37
1946	2	2	33	2	2	0	3	1	-2	1	6	6	6	6	5	8	37
2121	1	2	41	2	1	0	3	1	-2	1	6	6	6	6	5	8	37
2179	1	2	25	1	1	1	1	3	1	1	6	5	5	6	7	8	37
2335	1	2	43	2	2	0	2	3	1	1	7	7	6	7	7	3	37
2474	1	2	61	3	1	0	2	5	2	1	6	6	6	5	6	8	37
2510	1	2	62	3	2	0	3	2	1	1	6	7	6	5	6	7	37
2521	2	2	59	2	1	0	1	5	1	1	6	6	6	6	6	7	37
2543	1	2	32	2	1	0	3	1	-2	1	6	6	6	6	5	8	37
2564	1	2	47	2	1	0	3	1	-2	1	6	6	6	5	7	7	37
2568	2	2	33	2	1	0	3	1	-2	1	5	6	6	6	6	8	37
2872	1	2	77	3	1	0	2	1	-2	1	6	6	5	6	6	8	37
2878	1	2	53	2	2	0	3	1	-2	1	6	6	5	6	6	8	37
5027	1	2	58	2	1	0	3	4	1	1	6	6	6	6	5	8	37
5088	2	2	63	3	1	0	2	1	-2	1	6	6	6	6	6	7	37
5090	1	2	67	3	1	0	2	1	-2	1	6	5	6	6	6	8	37
5097	1	2	25	1	1	0	2	3	1	1	6	6	6	6	5	8	37
5121	2	2	71	3	1	0	2	1	-2	1	6	6	6	6	5	8	37
5300	2	2	22	1	2	0	1	3	1	2	6	5	6	6	6	8	37
5502	1	2	73	3	1	0	1	1	-2	1	6	7	6	6	6	6	37
1005	1	2	64	3	1	0	2	1	-2	1	6	6	6	6	6	8	38
1026	2	2	43	2	1	0	2	1	-2	1	6	6	6	6	6	8	38
1067	1	2	41	2	2	0	3	3	1	1	6	6	6	6	6	8	38
1107	1	2	57	2	1	0	3	4	1	1	6	6	6	6	6	8	38
1219	1	2	33	2	1	0	2	3	1	1	6	6	6	6	6	8	38
1265	1	2	46	2	2	0	3	3	1	1	6	6	6	6	6	8	38
1478	2	2	61	3	1	0	3	1	-2	1	6	6	6	6	6	8	38
1539	2	2	77	3	1	0	3	4	1	1	6	6	6	6	6	8	38
1553	2	2	62	3	2	0	2	1	-2	1	6	6	6	6	6	8	38
1571	1	2	39	2	1	0	3	3	1	1	6	6	6	6	6	8	38
1597	2	2	37	2	2	0	3	1	-2	1	6	6	6	6	6	8	38
1604	1	2	37	2	1	0	1	1	-2	1	6	6	6	6	6	8	38
1615	1	2	44	2	1	0	2	1	-2	1	6	6	6	6	6	8	38
1712	1	2	24	1	1	0	3	1	-2	1	6	6	6	6	6	8	38
1776	2	2	53	2	1	0	2	1	-2	2	6	6	7	5	6	8	38
1821	2	2	28	1	1	0	3	1	-2	2	6	6	6	6	6	8	38
1882	1	2	56	2	1	0	2	1	-2	1	6	6	6	6	6	8	38
1897	2	2	57	2	1	0	2	1	-2	1	6	6	6	6	6	8	38
1995	1	2	49	2	2	0	#NULL!	1	-2	1	6	6	6	6	6	8	38
2000	1	2	37	2	1	0	3	1	-2	1	5	6	6	6	6	9	38
2015	1	2	43	2	2	0	3	1	-2	1	6	5	6	6	6	9	38
2095	1	2	58	2	1	0	3	1	-2	1	6	6	6	6	6	8	38
2098	1	2	48	2	1	0	2	4	1	1	6	6	6	6	6	8	38
2139	1	2	50	2	1	0	2	1	-2	1	6	6	6	6	6	8	38
2143	2	2	73	3	2	0	3	1	-2	1	6	6	6	6	6	8	38
2204	2	2	53	2	2	0	2	1	-2	1	6	6	7	5	6	8	38
2225	2	2	45	2	1	0	2	3	2	1	7	5	6	5	6	9	38
2254	2	2	51	2	2	0	3	1	-2	1	6	6	6	6	6	8	38
2395	1	2	35	2	1	0	2	1	-2	1	6	5	6	7	6	8	38
2437	2	2	56	2	1	0	3	1	-2	1	6	6	6	6	6	8	38
2453	1	2	45	2	1	0	3	1	-2	1	6	6	6	6	6	8	38
2481	2	2	42	2	1	0	3	1	-2	1	6	6	6	6	6	8	38
2492	2	2	51	2	1	0	3	1	-2	1	6	6	6	6	6	8	38
2560	2	2	53	2	1	0	3	1	-2	1	6	6	6	6	6	8	38
2595	2	2	27	1	2	0	3	3	1	1	6	6	6	6	6	8	38
2700	1	2	51	2	2	0	3	1	-2	1	6	6	6	6	6	8	38
2785	2	2	50	2	1	#NULL!	2	1	-2	1	6	6	6	6	6	8	38
2859	2	2	55	2	1	0	3	1	-2	1	6	6	6	6	6	8	38
2884	1	2	40	2	1	0	3	1	-2	1	6	6	6	6	6	8	38
2897	2	2	32	2	1	0	3	1	-2	1	6	6	6	6	6	8	38
2922	1	2	27	1	2	0	1	3	1	1	5	6	6	6	6	9	38
5059	1	2	55	2	1	0	2	1	-2	1	6	6	6	6	6	8	38
5093	1	2	58	2	1	0	2	1	-2	1	6	6	6	6	6	8	38
5094	1	2	54	2	1	1	2	4	1	1	6	6	6	6	6	8	38
5099	2	2	59	2	1	0	2	4	1	1	6	6	6	6	6	8	38
5129	1	2	67	3	1	0	2	1	-2	1	6	6	6	6	6	8	38
5149	2	2	56	2	1	0	3	5	1	1	6	6	6	6	6	8	38
5175	2	2	49	2	1	0	3	1	-2	1	6	6	5	6	6	9	38
5189	2	2	46	2	2	0	3	1	-2	1	6	6	6	6	6	8	38
5230	2	2	59	2	1	0	2	1	-2	1	6	6	6	6	6	8	38
5237	1	2	59	2	1	0	2	1	-2	1	6	6	6	6	6	8	38
5239	2	2	59	2	1	0	2	1	-2	1	6	6	6	6	6	8	38
5296	1	2	23	1	2	0	3	3	1	1	6	6	6	6	6	8	38
5460	2	2	46	2	1	0	3	1	-2	1	6	6	6	6	5	9	38
5278	2	2	58	2	1	0	2	1	-2	1	6	7	7	6	6	-1	38.4
5488	2	2	28	1	1	0	2	1	-2	1	6	6	7	7	6	-1	38.4
1054	1	2	50	2	1	0	3	1	-2	1	6	6	6	6	6	9	39
1096	2	2	20	1	2	0	2	3	2	1	6	6	6	6	6	9	39
1114	1	2	26	1	1	0	3	1	-2	1	6	6	6	6	6	9	39
1115	1	2	74	3	1	0	2	1	-2	1	6	6	6	6	6	9	39
1150	1	2	59	2	1	0	2	1	-2	1	6	6	6	6	6	9	39
1175	2	2	35	2	1	0	3	1	-2	1	6	6	6	6	6	9	39
1257	2	2	60	2	1	0	3	1	-2	1	6	6	6	6	6	9	39
1271	2	2	89	3	2	0	3	1	-2	1	6	6	6	6	6	9	39
1347	1	2	77	3	1	0	2	1	-2	1	6	7	6	6	7	7	39
1472	2	2	40	2	1	0	2	1	-2	1	6	6	6	6	6	9	39
1487	2	2	49	2	2	0	1	1	-2	1	6	6	6	6	6	9	39
1531	1	2	19	1	1	0	2	3	1	1	6	6	6	6	6	9	39
1536	1	2	66	3	1	0	2	1	-2	1	6	7	6	6	6	8	39
1552	1	2	35	2	2	0	3	3	1	1	6	6	6	6	6	9	39
1556	1	2	63	3	1	0	3	1	-2	1	6	6	6	6	6	9	39
1645	1	2	36	2	1	0	3	1	-2	1	6	6	7	6	6	8	39
1658	2	2	47	2	2	0	3	1	-2	1	6	6	6	6	6	9	39
1677	1	2	56	2	1	0	3	1	-2	1	6	6	6	6	6	9	39
1684	1	2	42	2	1	0	3	1	-2	1	6	6	7	6	6	8	39
1991	1	2	36	2	2	0	3	1	-2	1	6	7	6	6	6	8	39
2003	2	2	70	3	1	0	2	1	-2	1	6	6	6	6	6	9	39
2189	2	2	64	3	1	0	3	1	-2	1	6	6	6	6	6	9	39
2245	2	2	39	2	1	0	3	4	1	1	6	6	6	6	6	9	39
2406	1	2	43	2	1	0	3	1	-2	1	6	6	6	6	6	9	39
2482	2	2	37	2	1	0	3	1	-2	1	6	6	6	6	6	9	39
2550	2	2	56	2	1	1	2	1	-2	1	6	6	6	6	6	9	39
2616	2	2	41	2	1	0	2	4	2	1	6	6	6	6	6	9	39
2621	1	2	34	2	1	0	2	4	1	1	6	7	6	6	6	8	39
2647	1	2	25	1	1	0	3	1	-2	1	6	6	6	6	7	8	39
2673	1	2	76	3	1	0	3	1	-2	1	7	6	6	6	6	8	39
2730	2	2	23	1	2	0	1	3	1	1	6	6	6	6	6	9	39
2768	2	2	27	1	1	0	2	1	-2	1	6	6	7	6	6	8	39
2790	1	2	45	2	1	0	#NULL!	1	-2	1	7	7	7	7	7	4	39
2808	1	2	16	1	1	0	3	3	2	1	6	6	6	6	6	9	39
2830	1	2	63	3	1	0	3	1	-2	1	6	6	6	7	7	7	39
2853	2	2	37	2	1	0	2	2	1	1	6	6	6	6	7	8	39
2861	2	2	65	3	1	0	2	1	-2	1	6	7	6	6	6	8	39
2880	2	2	43	2	1	0	3	1	-2	1	6	6	6	6	6	9	39
2887	1	2	44	2	1	1	2	1	-2	1	6	6	6	6	6	9	39
2980	2	2	30	1	1	0	2	1	-2	1	6	6	7	6	6	8	39
3030	1	2	51	2	1	0	3	1	-2	1	6	6	6	6	6	9	39
3032	1	2	64	3	1	0	3	1	-2	1	6	6	7	6	6	8	39
5015	1	2	34	2	1	0	3	3	1	1	7	6	6	6	5	9	39
5038	1	2	84	3	1	0	2	1	-2	1	6	7	7	6	6	7	39
5044	1	2	34	2	1	0	3	1	-2	1	6	6	6	6	6	9	39
5051	2	2	55	2	1	0	3	1	-2	1	6	6	6	6	6	9	39
5091	2	2	53	2	2	0	3	1	-2	1	6	6	6	6	6	9	39
5113	2	2	63	3	2	0	3	1	-2	1	6	6	6	6	6	9	39
5124	2	2	48	2	1	0	2	1	-2	1	6	6	6	6	6	9	39
5126	1	2	58	2	1	0	2	1	-2	1	6	6	6	6	6	9	39
5133	2	2	57	2	1	1	2	1	-2	1	6	7	7	6	6	7	39
5163	1	2	60	2	1	0	3	1	-2	1	6	6	6	6	6	9	39
5197	1	2	53	2	1	0	3	1	-2	1	6	6	6	6	6	9	39
5206	1	2	51	2	1	0	2	1	-2	1	6	6	6	6	6	9	39
5241	1	2	58	2	1	0	2	1	-2	1	6	6	6	6	6	9	39
5272	1	2	62	3	1	0	2	1	-2	1	6	7	6	6	6	8	39
5276	1	2	34	2	1	0	2	1	-2	1	6	7	6	6	6	8	39
5303	1	2	20	1	2	0	2	3	1	1	6	6	6	6	6	9	39
5324	2	2	58	2	1	0	3	1	-2	1	6	6	6	6	6	9	39
5326	1	2	52	2	1	0	3	1	-2	1	6	6	6	6	6	9	39
5328	2	2	38	2	1	0	3	1	-2	1	6	6	6	6	6	9	39
5334	2	2	71	3	1	0	2	1	-2	1	6	6	6	6	6	9	39
5405	2	2	62	3	2	0	3	1	-2	1	6	6	6	6	6	9	39
5419	2	2	37	2	1	0	3	4	1	1	6	5	6	7	6	9	39
5439	1	2	58	2	1	0	2	1	-2	1	6	6	7	6	6	8	39
2927	1	2	34	2	2	0	3	1	-2	1	6	6	7	6	-1	8	39.6
1012	2	2	61	3	1	0	3	1	-2	1	7	7	6	6	6	8	40
1016	2	2	54	2	1	0	3	1	-2	1	7	6	7	6	6	8	40
1061	2	2	72	3	1	#NULL!	2	1	-2	1	7	7	7	6	6	7	40
1163	2	2	26	1	1	0	2	3	1	1	6	7	6	6	6	9	40
1172	1	2	35	2	1	0	2	1	-2	1	6	6	6	7	6	9	40
1243	2	2	38	2	1	0	3	1	-2	1	6	6	6	6	7	9	40
1418	1	2	67	3	1	0	3	1	-2	1	7	6	6	6	6	9	40
1471	2	2	66	3	1	0	2	1	-2	1	6	7	7	6	6	8	40
1528	2	2	53	2	1	0	3	1	-2	1	6	6	6	6	6	10	40
1538	1	2	65	3	1	0	3	1	-2	1	6	6	6	6	7	9	40
1548	2	2	46	2	1	0	#NULL!	4	2	1	6	6	6	7	7	8	40
1590	2	2	53	2	2	0	2	3	2	1	6	6	6	6	7	9	40
1809	1	2	53	2	1	0	2	1	-2	1	6	7	7	6	6	8	40
1859	1	2	37	2	1	0	3	1	-2	1	7	6	6	6	6	9	40
1866	1	2	26	1	2	0	3	3	1	1	6	6	6	6	7	9	40
1916	1	2	51	2	1	0	2	3	2	1	6	7	7	6	6	8	40
1922	2	2	68	3	1	0	2	1	-2	1	6	6	6	6	7	9	40
1983	1	2	42	2	1	0	2	4	1	1	6	6	6	6	7	9	40
2005	1	2	65	3	1	0	2	1	-2	1	7	6	6	6	6	9	40
2172	1	2	47	2	1	0	3	1	-2	1	7	6	6	6	6	9	40
2411	2	2	60	2	1	0	3	1	-2	1	6	7	7	6	6	8	40
2432	1	2	17	1	1	0	#NULL!	3	2	1	6	6	6	7	7	8	40
2955	1	2	69	3	1	0	2	1	-2	1	6	7	6	6	6	9	40
5135	1	2	66	3	1	0	2	1	-2	1	6	7	7	6	7	7	40
5139	1	2	71	3	1	0	2	1	-2	1	6	7	6	6	7	8	40
5140	1	2	68	3	1	0	2	1	-2	1	6	7	7	6	6	8	40
5146	1	2	56	2	1	0	3	4	1	1	6	6	6	7	6	9	40
5336	1	2	24	1	1	1	2	3	1	1	6	6	7	7	6	8	40
5411	2	2	46	2	1	0	3	1	-2	1	5	7	7	7	5	9	40
5480	1	2	35	2	1	0	2	1	-2	1	7	6	6	7	6	8	40
5495	2	2	86	3	1	0	1	1	-2	1	6	7	7	6	6	8	40
1954	2	2	42	2	1	0	3	1	-2	1	7	7	-1	6	6	8	40.8
1010	1	2	54	2	1	0	3	1	-2	1	6	7	7	6	6	9	41
1032	1	2	27	1	1	0	2	3	1	1	6	7	7	7	6	8	41
1077	1	2	52	2	1	0	2	1	-2	1	6	7	6	6	7	9	41
1260	1	2	50	2	1	0	2	1	-2	1	6	7	7	6	6	9	41
1268	1	2	33	2	1	0	3	3	1	1	6	6	6	7	7	9	41
1365	1	2	42	2	1	0	2	1	-2	1	6	7	6	7	6	9	41
1384	1	2	39	2	2	0	3	1	-2	1	6	6	7	6	7	9	41
1498	1	2	51	2	2	0	3	1	-2	1	6	6	6	7	7	9	41
1664	1	2	54	2	1	0	3	1	-2	1	6	6	6	7	7	9	41
1670	2	2	50	2	1	0	3	1	-2	1	6	6	7	6	7	9	41
1735	2	2	25	1	1	0	#NULL!	1	-2	2	6	7	7	7	7	7	41
1981	1	2	75	3	1	0	3	5	1	1	7	6	6	6	7	9	41
1997	1	2	80	3	1	0	2	5	2	1	7	6	7	6	6	9	41
2001	2	2	48	2	1	0	2	1	-2	1	6	7	7	6	6	9	41
2144	2	2	67	3	2	0	3	1	-2	1	6	7	7	6	7	8	41
2163	1	2	62	3	1	0	1	1	-2	1	7	7	7	6	6	8	41
2324	1	2	32	2	1	0	2	3	2	2	6	7	7	6	7	8	41
2326	1	2	35	2	2	0	3	1	-2	2	7	6	7	7	6	8	41
2327	1	2	60	2	1	0	3	1	-2	1	6	7	6	7	6	9	41
2358	1	2	43	2	1	1	3	5	1	1	7	7	7	6	7	7	41
2602	1	2	67	3	1	0	2	1	-2	2	6	7	7	7	6	8	41
2620	2	2	48	2	2	0	2	3	2	1	6	7	7	6	6	9	41
2788	2	2	55	2	2	0	3	1	-2	1	6	7	7	6	7	8	41
2862	2	2	61	3	1	0	3	1	-2	1	6	7	6	6	7	9	41
2883	2	2	50	2	2	0	3	1	-2	1	6	7	7	6	6	9	41
3033	2	2	37	2	1	0	3	1	-2	1	6	7	7	6	6	9	41
5021	2	2	36	2	2	0	3	1	-2	1	7	7	6	6	6	9	41
5075	2	2	32	2	1	0	2	3	1	1	7	6	7	7	6	8	41
5148	1	2	44	2	2	0	3	1	-2	1	6	6	7	7	6	9	41
1062	2	2	28	1	2	0	3	3	1	1	6	7	6	7	7	9	42
1082	2	2	45	2	1	0	3	1	-2	1	6	7	7	6	7	9	42
1094	2	2	49	2	1	0	1	3	2	1	7	7	7	7	7	-1	42
1234	2	2	57	2	1	0	3	1	-2	1	7	7	7	7	7	-1	42
1283	1	2	40	2	1	0	3	1	-2	1	7	7	7	7	7	-1	42
1415	2	2	74	3	1	0	2	1	-2	1	6	7	7	7	6	9	42
1496	1	2	28	1	2	0	3	1	-2	1	7	7	7	7	7	-1	42
1687	1	2	37	2	1	0	3	1	-2	1	6	7	6	7	7	9	42
1855	1	2	37	2	1	0	3	1	-2	2	7	7	7	7	7	7	42
1892	1	2	40	2	1	0	3	1	-2	1	6	7	6	7	7	9	42
2067	1	2	32	2	2	0	2	1	-2	2	6	6	7	6	7	10	42
2112	2	2	64	3	1	0	2	1	-2	1	7	7	7	7	7	-1	42
2135	2	2	58	2	2	0	3	1	-2	1	7	7	7	7	6	8	42
2166	2	2	42	2	1	0	3	1	-2	1	7	6	7	6	7	9	42
2167	2	2	52	2	1	0	2	1	-2	1	7	6	7	7	6	9	42
2192	2	2	58	2	1	0	3	1	-2	1	7	7	7	7	7	-1	42
2196	2	2	35	2	1	0	3	1	-2	1	7	7	7	7	7	-1	42
2220	2	2	58	2	2	0	3	1	-2	1	7	7	7	6	7	8	42
2270	1	2	45	2	2	0	3	1	-2	2	6	7	7	6	7	9	42
2291	2	2	68	3	1	0	3	4	1	1	6	6	7	7	7	9	42
2419	1	2	23	1	1	0	3	1	-2	1	7	6	6	7	7	9	42
2472	1	2	41	2	1	0	3	1	-2	1	7	7	7	7	5	9	42
2592	2	2	36	2	1	0	3	1	-2	1	7	6	7	7	7	8	42
2763	2	2	55	2	1	0	2	1	-2	1	6	7	7	7	7	8	42
2794	1	2	35	2	1	0	1	1	-2	1	5	7	7	7	7	9	42
2867	1	2	49	2	1	0	3	1	-2	1	7	7	6	7	6	9	42
2905	1	2	26	1	1	0	3	3	1	1	7	6	7	6	6	10	42
5020	1	2	37	2	1	0	3	4	1	1	7	7	7	6	6	9	42
5106	2	2	25	1	1	0	3	1	-2	1	6	7	7	7	7	8	42
5193	2	2	38	2	1	0	3	1	-2	1	7	7	7	7	7	-1	42
5268	1	2	44	2	1	0	2	1	-2	1	6	7	7	7	7	8	42
5374	1	2	63	3	1	0	2	1	-2	1	7	7	6	7	6	9	42
5385	1	2	23	1	2	0	3	3	2	1	7	6	6	7	7	9	42
5436	2	2	46	2	1	0	2	1	-2	1	7	7	7	7	7	-1	42
5486	2	2	58	2	1	0	1	3	1	1	7	7	7	7	7	-1	42
1031	2	2	35	2	2	0	3	1	-2	1	7	7	7	7	6	9	43
1060	1	2	43	2	1	0	3	1	-2	1	7	7	7	7	7	8	43
1129	1	2	51	2	1	1	2	4	1	1	7	7	7	7	6	9	43
1177	1	2	45	2	1	0	3	1	-2	1	7	6	7	7	7	9	43
1183	2	2	70	3	1	0	2	1	-2	1	6	7	7	7	7	9	43
1252	2	2	49	2	1	0	3	1	-2	1	7	7	7	7	7	8	43
1300	2	2	41	2	1	0	3	1	-2	1	6	6	7	7	7	10	43
1428	1	2	27	1	2	0	3	1	-2	1	7	7	6	7	7	9	43
1432	2	2	66	3	1	0	2	1	-2	1	7	7	7	7	7	8	43
1466	2	2	43	2	1	0	3	1	-2	1	6	7	7	7	7	9	43
1504	2	2	47	2	1	0	3	1	-2	1	7	7	7	7	7	8	43
1555	1	2	43	2	1	0	3	1	-2	1	6	7	7	7	7	9	43
1566	2	2	50	2	2	0	3	1	-2	1	7	7	7	7	7	8	43
1624	1	2	39	2	1	0	2	1	-2	1	7	7	7	7	7	8	43
1688	2	2	65	3	1	0	3	1	-2	1	7	7	7	7	7	8	43
1732	1	2	59	2	1	0	#NULL!	1	-2	1	7	6	7	7	7	9	43
1769	1	2	51	2	1	0	3	1	-2	1	7	7	7	7	6	9	43
1901	1	2	59	2	1	0	1	5	2	1	7	7	7	7	7	8	43
1957	2	2	25	1	1	0	3	1	-2	1	7	7	7	7	6	9	43
1961	1	2	69	3	1	0	2	1	-2	1	7	7	7	7	7	8	43
1994	2	2	35	2	2	0	3	1	-2	1	7	7	7	7	7	8	43
2133	2	2	70	3	1	0	2	1	-2	1	6	7	7	7	7	9	43
2279	2	2	47	2	2	0	3	1	-2	1	7	7	7	6	7	9	43
2282	1	2	49	2	2	0	3	1	-2	1	7	7	7	6	7	9	43
2303	1	2	52	2	1	0	2	1	-2	1	7	7	7	6	7	9	43
2305	1	2	67	3	1	0	#NULL!	1	-2	1	7	7	7	7	7	8	43
2336	2	2	29	1	2	0	3	3	1	2	6	7	7	7	7	9	43
2355	2	2	50	2	1	0	1	1	-2	1	7	7	7	7	7	8	43
2398	1	2	62	3	1	0	2	1	-2	1	7	7	7	7	7	8	43
2403	1	2	68	3	1	0	2	1	-2	1	7	7	7	7	7	8	43
2431	2	2	23	1	2	0	1	3	2	1	7	7	7	7	6	9	43
2454	1	2	36	2	1	0	3	1	-2	1	7	7	7	7	7	8	43
2590	1	2	55	2	1	0	3	1	-2	1	7	7	7	7	7	8	43
2614	2	2	51	2	1	0	#NULL!	4	1	1	7	7	7	7	7	8	43
2693	2	2	17	1	1	0	1	3	1	1	7	7	7	7	7	8	43
2738	1	2	76	3	2	0	3	1	-2	1	7	7	7	6	6	10	43
2764	2	2	42	2	1	0	2	1	-2	1	7	6	7	7	7	9	43
2770	2	2	31	2	1	1	2	1	-2	1	7	7	7	7	7	8	43
2811	2	2	56	2	1	0	#NULL!	1	-2	1	7	7	7	7	7	8	43
2834	1	2	61	3	2	0	3	1	-2	1	7	7	7	6	7	9	43
2841	1	2	33	2	1	0	3	1	-2	1	7	6	6	7	7	10	43
2974	1	2	67	3	1	0	2	1	-2	1	7	7	7	7	7	8	43
2992	2	2	70	3	1	0	3	1	-2	1	7	7	7	7	7	8	43
5013	2	2	55	2	2	0	3	1	-2	1	7	7	7	6	7	9	43
5052	2	2	36	2	1	0	3	1	-2	1	7	7	7	7	7	8	43
5067	1	2	60	2	1	0	2	1	-2	1	7	7	7	7	7	8	43
5231	1	2	31	2	1	0	2	1	-2	1	7	7	7	7	7	8	43
5253	1	2	44	2	2	0	3	1	-2	1	7	6	7	7	7	9	43
5352	2	2	31	2	2	0	3	1	-2	1	7	7	6	7	6	10	43
5388	1	2	34	2	1	0	3	3	1	1	7	7	7	7	7	8	43
1767	2	2	60	2	1	0	3	1	-2	1	7	7	-1	6	7	9	43.2
2168	1	2	34	2	1	0	3	1	-2	1	7	7	6	6	-1	10	43.2
1013	1	2	36	2	1	0	2	1	-2	1	7	7	7	7	7	9	44
1015	2	2	58	2	1	0	3	1	-2	1	7	7	7	7	7	9	44
1021	2	2	56	2	1	0	2	1	-2	1	7	7	7	7	7	9	44
1038	1	2	44	2	2	0	3	1	-2	1	7	7	7	7	7	9	44
1058	1	2	43	2	2	0	3	1	-2	1	7	7	7	7	7	9	44
1064	1	2	42	2	2	0	3	1	-2	1	7	7	7	7	7	9	44
1086	2	2	67	3	1	0	2	1	-2	1	7	7	7	7	7	9	44
1109	1	2	38	2	1	0	3	4	1	1	7	7	7	7	7	9	44
1120	1	2	64	3	1	0	2	1	-2	1	7	7	7	7	7	9	44
1158	1	2	70	3	1	0	2	1	-2	1	7	7	7	7	7	9	44
1176	2	2	52	2	1	0	3	1	-2	1	7	7	7	7	7	9	44
1181	1	2	54	2	1	0	2	3	1	1	7	7	7	7	7	9	44
1238	2	2	43	2	1	0	3	1	-2	1	7	7	7	7	7	9	44
1253	2	2	58	2	1	0	2	1	-2	1	7	7	7	7	7	9	44
1254	1	2	61	3	1	0	2	1	-2	1	7	7	7	7	7	9	44
1276	2	2	64	3	1	0	3	1	-2	1	7	7	7	7	7	9	44
1277	2	2	48	2	1	0	3	1	-2	1	7	7	7	7	7	9	44
1278	1	2	32	2	1	0	3	1	-2	1	7	7	7	7	7	9	44
1279	2	2	55	2	2	0	3	4	1	1	7	7	7	7	7	9	44
1284	2	2	61	3	1	0	2	1	-2	2	7	7	7	7	7	9	44
1331	1	2	61	3	1	0	2	1	-2	1	7	7	7	7	7	9	44
1368	1	2	42	2	1	0	3	1	-2	1	7	7	7	7	7	9	44
1385	2	2	59	2	1	1	3	1	-2	1	7	7	7	7	7	9	44
1475	2	2	35	2	1	0	2	1	-2	1	7	7	7	7	7	9	44
1482	2	2	47	2	1	0	3	1	-2	1	7	7	7	7	7	9	44
1485	1	2	26	1	1	0	3	3	1	1	7	7	7	7	7	9	44
1502	1	2	18	1	1	1	1	3	1	1	7	7	7	7	7	9	44
1544	1	2	33	2	1	0	3	1	-2	1	7	7	7	7	7	9	44
1546	2	2	60	2	1	0	2	1	-2	1	7	7	7	7	7	9	44
1560	2	2	62	3	2	0	3	1	-2	1	6	7	7	7	7	10	44
1562	1	2	54	2	1	0	3	1	-2	1	7	7	7	7	7	9	44
1596	2	2	52	2	1	0	3	1	-2	1	7	7	7	7	7	9	44
1627	1	2	47	2	1	0	3	1	-2	1	7	7	7	7	7	9	44
1632	2	2	76	3	1	0	3	1	-2	1	7	7	7	7	7	9	44
1634	2	2	33	2	1	1	1	3	1	1	7	7	7	7	7	9	44
1646	2	2	58	2	1	0	3	1	-2	1	7	7	7	7	7	9	44
1696	2	2	81	3	1	0	3	1	-2	1	7	7	7	7	7	9	44
1709	2	2	72	3	2	0	#NULL!	1	-2	1	7	7	7	7	7	9	44
1742	2	2	29	1	2	0	#NULL!	5	2	1	7	7	7	7	7	9	44
1789	1	2	29	1	2	0	3	1	-2	1	7	7	7	7	7	9	44
1790	1	2	55	2	1	0	3	1	-2	1	7	7	7	7	7	9	44
1792	2	2	55	2	1	0	3	1	-2	1	7	7	7	7	7	9	44
1794	1	2	49	2	1	0	3	1	-2	1	7	7	7	7	7	9	44
1801	2	2	78	3	1	0	2	1	-2	1	7	7	7	7	7	9	44
1826	1	2	69	3	1	0	2	1	-2	1	7	7	7	7	7	9	44
1856	2	2	34	2	1	0	3	1	-2	2	7	6	7	7	7	10	44
1875	1	2	64	3	1	0	2	1	-2	1	7	7	7	7	7	9	44
1878	2	2	45	2	1	0	3	1	-2	1	7	7	7	7	7	9	44
1879	2	2	56	2	1	0	2	1	-2	1	7	7	7	7	7	9	44
1906	2	2	61	3	2	0	3	1	-2	1	7	7	7	7	7	9	44
1927	1	2	48	2	1	0	3	1	-2	1	7	7	7	7	7	9	44
1965	2	2	82	3	1	0	2	1	-2	1	7	7	7	7	7	9	44
2123	2	2	33	2	1	0	2	1	-2	1	7	7	7	7	7	9	44
2137	1	2	73	3	1	0	3	1	-2	1	7	7	7	7	7	9	44
2201	2	2	49	2	2	0	3	1	-2	1	7	7	7	7	7	9	44
2241	1	2	53	2	1	0	3	4	2	1	7	7	7	7	7	9	44
2269	1	2	41	2	1	0	2	3	2	1	7	7	7	7	7	9	44
2276	2	2	32	2	1	0	1	3	2	1	7	6	7	7	7	10	44
2334	2	2	24	1	2	0	3	3	1	2	7	7	7	6	7	10	44
2397	1	2	54	2	1	0	3	1	-2	1	7	7	7	7	7	9	44
2401	2	2	69	3	1	0	#NULL!	1	-2	1	7	7	7	7	7	9	44
2539	2	2	34	2	1	0	3	1	-2	1	7	7	7	7	7	9	44
2561	2	2	71	3	1	0	3	1	-2	1	7	7	7	7	7	9	44
2572	2	2	58	2	1	0	2	1	-2	1	7	7	7	7	7	9	44
2585	1	2	57	2	1	0	3	1	-2	1	7	7	7	7	7	9	44
2589	1	2	50	2	1	0	3	1	-2	1	7	7	7	7	7	9	44
2591	1	2	41	2	1	1	2	1	-2	1	7	7	7	7	7	9	44
2596	1	2	53	2	2	0	3	1	-2	1	7	7	7	7	7	9	44
2628	1	2	26	1	2	0	3	3	1	1	7	7	7	7	7	9	44
2644	1	2	33	2	2	0	3	1	-2	1	7	7	7	7	7	9	44
2657	2	2	55	2	1	0	3	1	-2	1	7	7	7	7	7	9	44
2714	1	2	49	2	1	0	3	4	1	1	7	7	7	7	7	9	44
2715	1	2	50	2	2	0	3	1	-2	1	7	7	7	7	7	9	44
2729	1	2	24	1	2	0	3	3	1	1	7	7	7	7	7	9	44
2754	2	2	61	3	1	0	3	1	-2	1	7	7	7	7	7	9	44
2767	2	2	34	2	1	0	2	1	-2	1	7	7	7	6	7	10	44
2845	1	2	57	2	2	0	3	1	-2	1	7	7	7	7	7	9	44
2913	2	2	51	2	2	0	3	1	-2	1	6	7	7	7	7	10	44
2943	1	2	45	2	1	0	3	1	-2	1	7	7	7	7	7	9	44
2970	1	2	34	2	2	0	3	1	-2	1	7	7	7	7	7	9	44
3000	1	2	48	2	2	0	3	1	-2	1	7	7	7	7	7	9	44
3016	2	2	68	3	1	0	2	1	-2	1	7	7	7	7	7	9	44
3020	1	2	47	2	2	0	3	1	-2	1	7	7	7	7	7	9	44
5041	1	2	38	2	1	0	3	1	-2	2	7	7	7	7	7	9	44
5060	2	2	29	1	1	0	2	1	-2	1	7	7	7	7	7	9	44
5073	2	2	81	3	1	0	3	1	-2	1	7	7	7	7	7	9	44
5110	2	2	55	2	1	0	2	1	-2	1	7	7	7	7	7	9	44
5111	2	2	37	2	1	0	3	1	-2	1	7	7	7	7	7	9	44
5168	2	2	57	2	1	0	2	5	2	1	7	7	7	7	7	9	44
5187	2	2	26	1	1	0	3	1	-2	1	7	7	7	7	7	9	44
5188	1	2	51	2	1	0	3	1	-2	1	7	7	7	7	7	9	44
5209	2	2	25	1	1	0	2	1	-2	1	7	7	7	7	7	9	44
5228	2	2	47	2	1	0	1	4	2	1	7	7	7	7	7	9	44
5259	2	2	60	2	2	0	3	1	-2	1	7	7	7	7	7	9	44
5330	1	2	46	2	1	0	2	1	-2	1	7	7	7	7	7	9	44
5340	2	2	76	3	2	0	3	1	-2	1	7	7	7	7	7	9	44
5343	2	2	77	3	2	0	2	1	-2	1	7	7	7	7	7	9	44
5401	1	2	56	2	1	0	3	1	-2	1	7	7	7	7	7	9	44
5424	1	2	31	2	1	0	3	3	1	1	7	7	7	7	7	9	44
5431	1	2	61	3	1	1	1	1	-2	1	7	7	7	7	7	9	44
5457	2	2	30	1	1	0	3	3	1	1	7	7	7	7	7	9	44
1019	1	2	31	2	1	0	2	1	-2	1	7	7	7	7	7	10	45
1059	2	2	49	2	2	0	3	1	-2	1	7	7	7	7	7	10	45
1084	2	2	56	2	1	0	3	1	-2	1	7	7	7	7	7	10	45
1119	1	2	29	1	1	0	3	1	-2	1	7	7	7	7	7	10	45
1121	2	2	38	2	1	0	3	1	-2	1	7	7	7	7	7	10	45
1123	2	2	75	3	1	0	2	1	-2	1	7	7	7	7	7	10	45
1159	1	2	70	3	1	0	3	1	-2	1	7	7	7	7	7	10	45
1210	1	2	32	2	1	0	2	1	-2	1	7	7	7	7	7	10	45
1245	1	2	35	2	1	0	3	1	-2	1	7	7	7	7	7	10	45
1258	2	2	72	3	1	0	2	1	-2	1	7	7	7	7	7	10	45
1259	1	2	57	2	1	0	3	1	-2	1	7	7	7	7	7	10	45
1266	2	2	30	1	1	0	2	3	2	1	7	7	7	7	7	10	45
1267	2	2	37	2	2	0	3	1	-2	1	7	7	7	7	7	10	45
1270	2	2	24	1	1	#NULL!	1	3	2	1	7	7	7	7	7	10	45
1291	1	2	21	1	2	0	1	3	2	1	7	7	7	7	7	10	45
1298	1	2	28	1	2	0	3	3	1	1	7	7	7	7	7	10	45
1327	2	2	39	2	1	0	3	1	-2	1	7	7	7	7	7	10	45
1342	1	2	49	2	1	0	2	1	-2	1	7	7	7	7	7	10	45
1350	2	2	40	2	1	0	#NULL!	1	-2	1	7	7	7	7	7	10	45
1351	2	2	39	2	1	0	3	1	-2	1	7	7	7	7	7	10	45
1370	1	2	32	2	1	0	3	1	-2	1	7	7	7	7	7	10	45
1398	1	2	60	2	1	0	3	1	-2	1	7	7	7	7	7	10	45
1400	2	2	60	2	1	0	3	-1	-1	1	7	7	7	7	7	10	45
1401	2	2	71	3	1	0	2	1	-2	1	7	7	7	7	7	10	45
1421	1	2	66	3	1	0	3	1	-2	1	7	7	7	7	7	10	45
1430	2	2	64	3	1	0	3	1	-2	1	7	7	7	7	7	10	45
1460	1	2	43	2	1	0	#NULL!	1	-2	1	7	7	7	7	7	10	45
1473	1	2	57	2	1	0	2	1	-2	1	7	7	7	7	7	10	45
1481	2	2	31	2	2	0	3	4	1	1	7	7	7	7	7	10	45
1550	1	2	52	2	1	0	#NULL!	1	-2	1	7	7	7	7	7	10	45
1583	1	2	20	1	1	0	2	3	1	1	7	7	7	7	7	10	45
1606	1	2	30	1	1	0	1	1	-2	1	7	7	7	7	7	10	45
1607	2	2	40	2	1	1	2	1	-2	1	7	7	7	7	7	10	45
1622	1	2	19	1	1	0	3	3	2	1	7	7	7	7	7	10	45
1644	2	2	41	2	1	0	3	1	-2	1	7	7	7	7	7	10	45
1649	2	2	49	2	1	0	3	1	-2	1	7	7	7	7	7	10	45
1650	2	2	61	3	1	0	2	1	-2	1	7	7	7	7	7	10	45
1652	2	2	71	3	1	0	2	1	-2	1	7	7	7	7	7	10	45
1665	2	2	41	2	1	0	3	1	-2	1	7	7	7	7	7	10	45
1676	2	2	57	2	1	0	3	1	-2	1	7	7	7	7	7	10	45
1685	1	2	31	2	1	0	2	1	-2	1	7	7	7	7	7	10	45
1686	2	2	34	2	1	0	3	1	-2	1	7	7	7	7	7	10	45
1691	2	2	64	3	1	0	2	1	-2	1	7	7	7	7	7	10	45
1710	2	2	74	3	1	0	#NULL!	1	-2	1	7	7	7	7	7	10	45
1729	2	2	28	1	1	0	3	3	1	1	7	7	7	7	7	10	45
1743	2	2	54	2	1	0	3	1	-2	1	7	7	7	7	7	10	45
1791	2	2	57	2	1	0	3	1	-2	1	7	7	7	7	7	10	45
1793	2	2	55	2	1	0	3	1	-2	1	7	7	7	7	7	10	45
1796	1	2	60	2	1	0	2	1	-2	1	7	7	7	7	7	10	45
1807	1	2	70	3	1	0	2	1	-2	1	7	7	7	7	7	10	45
1908	1	2	61	3	1	0	3	1	-2	1	7	7	7	7	7	10	45
1909	2	2	64	3	1	0	2	4	1	1	7	7	7	7	7	10	45
1936	1	2	25	1	2	0	3	1	-2	1	7	7	7	7	7	10	45
1939	2	2	22	1	2	0	#NULL!	3	2	1	7	7	7	7	7	10	45
1971	2	2	73	3	1	0	2	1	-2	1	7	7	7	7	7	10	45
1992	2	2	25	1	2	0	3	1	-2	1	7	7	7	7	7	10	45
2009	2	2	61	3	1	0	3	1	-2	1	7	7	7	7	7	10	45
2046	2	2	57	2	1	0	2	2	1	1	7	7	7	7	7	10	45
2065	2	2	39	2	2	0	#NULL!	1	-2	2	7	7	7	7	7	10	45
2113	1	2	52	2	1	0	2	1	-2	1	7	7	7	7	7	10	45
2126	1	2	36	2	2	0	3	3	1	2	7	7	7	7	7	10	45
2157	1	2	46	2	1	0	2	3	1	1	7	7	7	7	7	10	45
2187	2	2	36	2	2	1	2	1	-2	1	7	7	7	7	7	10	45
2190	1	2	39	2	2	0	3	1	-2	1	7	7	7	7	7	10	45
2230	2	2	50	2	1	0	3	1	-2	1	7	7	7	7	7	10	45
2248	2	2	49	2	1	0	3	4	1	1	7	7	7	7	7	10	45
2310	1	2	51	2	1	0	3	4	1	1	7	7	7	7	7	10	45
2341	2	2	47	2	1	0	3	4	1	1	7	7	7	7	7	10	45
2342	1	2	61	3	1	0	2	5	1	1	7	7	7	7	7	10	45
2357	1	2	46	2	1	0	2	1	-2	1	7	7	7	7	7	10	45
2361	2	2	56	2	1	1	1	1	-2	1	7	7	7	7	7	10	45
2369	2	2	59	2	1	0	3	1	-2	1	7	7	7	7	7	10	45
2408	1	2	26	1	1	0	3	1	-2	1	7	7	7	7	7	10	45
2424	1	2	34	2	2	0	2	3	2	1	7	7	7	7	7	10	45
2426	2	2	37	2	1	0	#NULL!	4	1	1	7	7	7	7	7	10	45
2450	1	2	29	1	1	1	2	1	-2	1	7	7	7	7	7	10	45
2460	2	2	25	1	1	1	2	3	1	1	7	7	7	7	7	10	45
2468	2	2	24	1	1	1	3	3	1	1	7	7	7	7	7	10	45
2471	2	2	60	2	1	0	2	1	-2	1	7	7	7	7	7	10	45
2480	1	2	58	2	1	0	3	1	-2	1	7	7	7	7	7	10	45
2485	1	2	49	2	1	0	3	1	-2	1	7	7	7	7	7	10	45
2486	1	2	75	3	1	0	2	1	-2	1	7	7	7	7	7	10	45
2493	1	2	51	2	1	0	3	1	-2	1	7	7	7	7	7	10	45
2494	1	2	43	2	1	0	3	1	-2	1	7	7	7	7	7	10	45
2554	2	2	18	1	1	0	#NULL!	3	-1	1	7	7	7	7	7	10	45
2569	2	2	31	2	1	0	3	1	-2	1	7	7	7	7	7	10	45
2576	2	2	18	1	1	0	3	3	2	1	7	7	7	7	7	10	45
2593	1	2	21	1	1	0	1	3	2	1	7	7	7	7	7	10	45
2600	2	2	52	2	1	0	3	4	1	1	7	7	7	7	7	10	45
2605	1	2	19	1	2	0	2	3	2	1	7	7	7	7	7	10	45
2646	1	2	20	1	2	0	3	3	2	1	7	7	7	7	7	10	45
2652	2	2	60	2	1	0	2	5	2	1	7	7	7	7	7	10	45
2654	1	2	48	2	2	0	3	1	-2	2	7	7	7	7	7	10	45
2658	1	2	24	1	2	0	2	1	-2	1	7	7	7	7	7	10	45
2660	1	2	53	2	2	0	3	1	-2	1	7	7	7	7	7	10	45
2702	1	2	30	1	1	0	3	3	2	1	7	7	7	7	7	10	45
2713	1	2	61	3	2	0	3	1	-2	1	7	7	7	7	7	10	45
2721	2	2	63	3	1	0	2	5	2	1	7	7	7	7	7	10	45
2761	2	2	25	1	1	0	2	1	-2	1	7	7	7	7	7	10	45
2771	1	2	34	2	1	0	3	1	-2	1	7	7	7	7	7	10	45
2779	1	2	35	2	1	0	3	1	-2	1	7	7	7	7	7	10	45
2781	2	2	28	1	1	0	2	1	-2	1	7	7	7	7	7	10	45
2805	1	2	45	2	1	1	3	4	1	1	7	7	7	7	7	10	45
2829	2	2	37	2	1	0	3	1	-2	1	7	7	7	7	7	10	45
2842	2	2	43	2	1	0	3	1	-2	1	7	7	7	7	7	10	45
2844	1	2	49	2	1	0	3	4	1	1	7	7	7	7	7	10	45
2898	2	2	33	2	2	0	1	1	-2	1	7	7	7	7	7	10	45
2933	1	2	21	1	1	0	1	3	2	1	7	7	7	7	7	10	45
2944	1	2	47	2	1	0	3	1	-2	1	7	7	7	7	7	10	45
2946	2	2	48	2	1	0	3	1	-2	1	7	7	7	7	7	10	45
2958	1	2	20	1	1	0	2	3	2	1	7	7	7	7	7	10	45
2979	2	2	34	2	1	0	3	1	-2	1	7	7	7	7	7	10	45
2983	1	2	36	2	1	0	3	1	-2	1	7	7	7	7	7	10	45
2988	2	2	25	1	1	1	3	3	1	1	7	7	7	7	7	10	45
2989	1	2	24	1	1	0	2	1	-2	1	7	7	7	7	7	10	45
3005	1	2	39	2	2	0	3	1	-2	1	7	7	7	7	7	10	45
3014	1	2	50	2	1	0	3	1	-2	1	7	7	7	7	7	10	45
3021	2	2	47	2	1	0	#NULL!	1	-2	1	7	7	7	7	7	10	45
3022	1	2	38	2	2	0	#NULL!	2	-1	1	7	7	7	7	7	10	45
5031	2	2	61	3	1	0	2	1	-2	1	7	7	7	7	7	10	45
5049	2	2	28	1	1	0	3	3	1	1	7	7	7	7	7	10	45
5141	2	2	70	3	1	0	2	1	-2	1	7	7	7	7	7	10	45
5216	2	2	62	3	1	0	3	1	-2	1	7	7	7	7	7	10	45
5223	1	2	24	1	1	0	2	3	1	1	7	7	7	7	7	10	45
5254	1	2	42	2	2	0	3	1	-2	1	7	7	7	7	7	10	45
5273	2	2	50	2	1	0	2	1	-2	1	7	7	7	7	7	10	45
5280	2	2	34	2	2	0	3	1	-2	1	7	7	7	7	7	10	45
5283	1	2	18	1	1	0	3	3	2	1	7	7	7	7	7	10	45
5323	2	2	46	2	1	0	3	1	-2	1	7	7	7	7	7	10	45
5335	1	2	58	2	1	0	2	1	-2	1	7	7	7	7	7	10	45
5341	1	2	56	2	1	0	2	1	-2	1	7	7	7	7	7	10	45
5363	2	2	52	2	1	0	2	1	-2	1	7	7	7	7	7	10	45
5366	2	2	28	1	1	0	3	3	1	1	7	7	7	7	7	10	45
5372	2	2	65	3	2	0	2	1	-2	1	7	7	7	7	7	10	45
5376	2	2	49	2	1	0	2	1	-2	1	7	7	7	7	7	10	45
5390	1	2	23	1	2	0	2	3	1	1	7	7	7	7	7	10	45
5437	2	2	31	2	1	0	2	1	-2	1	7	7	7	7	7	10	45
5465	1	2	50	2	1	0	3	1	-2	1	7	7	7	7	7	10	45
5504	2	2	24	1	2	0	1	3	1	1	7	7	7	7	7	10	45
